# Supplementary material for: Isostructural doping for organic persistent mechanoluminescence
Source: Nat Commun. 2024 Apr 30;15:3668. doi: 10.1038/s41467-024-47962-6 (PMC11063035; doi:10.1038/s41467-024-47962-6)
Supplement: Supplementary file 4 — Supplementary Data 1 [file 41467_2024_47962_MOESM4_ESM.xlsx]

## Sheet: PC
PC-dimer
0 1
N	5.4812	1.9204	9.0101
C	6.3048	2.2703	7.9387
C	6.2358	1.8624	6.6269
H	5.572	1.2757	6.3434
C	7.1732	2.3459	5.7503
H	7.1399	2.0969	4.8552
C	8.1656	3.2004	6.1843
H	8.7871	3.5101	5.5663
C	8.2743	3.6136	7.5003
H	8.9483	4.19	7.7785
C	7.3177	3.1194	8.3889
C	7.0926	3.2958	9.7883
C	7.7205	4.0277	10.7927
H	8.484	4.5223	10.5979
C	7.2256	4.0216	12.0536
H	7.6566	4.5108	12.7159
C	6.0759	3.292	12.3772
H	5.746	3.3077	13.2463
C	5.4339	2.553	11.4139
H	4.6666	2.0663	11.6163
C	5.9544	2.553	10.1476
C	4.3111	1.1428	8.9182
C	3.2867	1.5331	8.0924
H	3.3634	2.3108	7.588
C	2.1536	0.7761	8.0155
H	1.4592	1.0389	7.456
C	2.0372	-0.3667	8.7569
H	1.261	-0.8785	8.7039
C	3.0514	-0.7597	9.574
H	2.9657	-1.5316	10.087
C	4.2024	-0.0126	9.64
H	4.9083	-0.2941	10.1758
N	8.6784	7.6283	11.7159
C	9.502	7.2784	10.6444
C	9.4329	7.6864	9.3327
H	8.7692	8.273	9.0491
C 1	0.3704	7.2028	8.456
H 1	0.3371	7.4518	7.5609
C 1	1.3628	6.3484	8.89
H 1	1.9843	6.0386	8.272
C 1	1.4715	5.9351	10.2061
H 1	2.1454	5.3588	10.4842
C 1	0.5149	6.4294	11.0947
C 1	0.2898	6.2529	12.4941
C 1	0.9177	5.5211	13.4984
H 1	1.6812	5.0265	13.3036
C 1	0.4228	5.5272	14.7593
H 1	0.8538	5.0379	15.4217
C	9.2731	6.2567	15.0829
H	8.9431	6.2411	15.952
C	8.6311	6.9958	14.1197
H	7.8638	7.4824	14.3221
C	9.1516	6.9958	12.8534
C	7.5082	8.406	11.6239
C	6.4839	8.0156	10.7981
H	6.5606	7.238	10.2938
C	5.3508	8.7726	10.7213
H	4.6564	8.5098	10.1617
C	5.2344	9.9154	11.4626
H	4.4581	10.4272	11.4096
C	6.2486	10.3084	12.2798
H	6.1629	11.0804	12.7928
C	7.3995	9.5614	12.3458
H	8.1055	9.8429	12.8815

## Sheet: PC&PB
PC&PB
0 1
C	4.3111	1.1428	8.9182
C	3.28487	1.5355	8.09583
H	3.36023	2.31482	7.5938
C	2.15178	0.778477	8.01892
H	1.45605	1.04289	7.46179
C	2.03722	-0.366728	8.7569
H	1.26103	-0.878541	8.70391
C	3.05324	-0.762112	9.57058
H	2.96889	-1.53575	10.0812
C	4.20422	-0.0149726	9.63655
H	4.91132	-0.297944	10.1698
N	8.6784	7.6283	11.7159
C	9.502	7.2784	10.6444
C	9.4329	7.6864	9.3327
H	8.7692	8.273	9.0491
C	10.3704	7.2028	8.456
H	10.3371	7.4518	7.5609
C	11.3628	6.3484	8.89
H	11.9843	6.0386	8.272
C	11.4715	5.9351	10.2061
H	12.1454	5.3588	10.4842
C	10.5149	6.4294	11.0947
C	10.2898	6.2529	12.4941
C	10.9177	5.5211	13.4984
H	11.6812	5.0265	13.3036
C	10.4228	5.5272	14.7593
H	10.8538	5.0379	15.4217
C	9.2731	6.2567	15.0829
H	8.9431	6.2411	15.952
C	8.6311	6.9958	14.1197
H	7.8638	7.4824	14.3221
C	9.1516	6.9958	12.8534
C	7.5082	8.406	11.6239
C	6.4839	8.0156	10.7981
H	6.5606	7.238	10.2938
C	5.3508	8.7726	10.7213
H	4.6564	8.5098	10.1617
C	5.2344	9.9154	11.4626
H	4.4581	10.4272	11.4096
C	6.2486	10.3084	12.2798
H	6.1629	11.0804	12.7928
C	7.3995	9.5614	12.3458
H	8.1055	9.8429	12.8815
N	5.53279	1.95469	9.0142
C	6.0119	2.55395	10.1867
C	6.37601	2.3254	7.95831
C	7.13633	3.27145	9.92581
H	5.49263	2.38782	11.1191
C	7.40329	3.15846	8.5129
C	6.30424	2.02946	6.61391
H	7.71633	3.82246	10.6517
C	8.37799	3.67838	7.6769
C	7.29786	2.5576	5.75632
H	5.51984	1.39961	6.20713
C	8.34779	3.3904	6.29411
H	9.16486	4.315	8.07241
C	7.2919	2.2897	4.35672
C	9.33188	3.90615	5.40035
C	8.25896	2.80569	3.5293
H	6.50075	1.66305	3.95274
C	9.29231	3.62452	4.0573
H	10.1209	4.53324	5.80766
H	8.23644	2.58933	2.4652
H	10.0511	4.0271	3.39278

## Sheet: BPC
BPC-dimer
0 1
Br	13.1192	14.6772	1.0963
N	10.3472	15.7111	0.1229
C	9.9412	17.0461	0.1801
C	10.3181	18.1097	-0.6421
H	10.9312	17.9937	-1.3586
C	9.7521	19.3449	-0.3602
H	9.987	20.0943	-0.8945
C	8.8433	19.5163	0.693
H	8.4701	20.3755	0.8508
C	8.4807	18.4631	1.5027
H	7.8695	18.5873	2.2194
C	9.0373	17.2025	1.242
C	8.8786	15.8941	1.8567
C	8.111	15.4051	2.9147
H	7.5706	15.9912	3.4312
C	8.1512	14.0427	3.1989
H	7.6353	13.6982	3.918
C	8.9409	13.1755	2.4393
H	8.941	12.2482	2.6456
C	9.7243	13.6346	1.3916
H	10.265	13.0428	0.8817
C	9.6857	15.0015	1.1175
C	11.1228	15.1166	-0.9045
C	12.3668	14.5389	-0.6359
C	13.0767	13.8898	-1.6249
H	13.9061	13.4728	-1.4229
C	12.5731	13.8495	-2.9154
H	13.0601	13.4077	-3.6009
C	11.3591	14.4527	-3.2068
H	11.0259	14.4444	-4.0965
C	10.633	15.0674	-2.2013
H	9.791	15.4592	-2.4014
Br	13.1192	14.6772	8.9272
N	10.3472	15.7111	7.9538
C	9.9412	17.0461	8.011
C	10.3181	18.1097	7.1888
H	10.9312	17.9937	6.4723
C	9.7521	19.3449	7.4707
H	9.987	20.0943	6.9364
C	8.8433	19.5163	8.5239
H	8.4701	20.3755	8.6817
C	8.4807	18.4631	9.3336
H	7.8695	18.5873	10.0503
C	9.0373	17.2025	9.0729
C	8.8786	15.8941	9.6876
C	8.111	15.4051	10.7456
H	7.5706	15.9912	11.2621
C	8.1512	14.0427	11.0298
H	7.6353	13.6982	11.7489
C	8.9409	13.1755	10.2702
H	8.941	12.2482	10.4765
C	9.7243	13.6346	9.2225
H	10.265	13.0428	8.7126
C	9.6857	15.0015	8.9484
C	11.1228	15.1166	6.9264
C	12.3668	14.5389	7.195
C	13.0767	13.8898	6.206
H	13.9061	13.4728	6.408
C	12.5731	13.8495	4.9155
H	13.0601	13.4077	4.23
C	11.3591	14.4527	4.6241
H	11.0259	14.4444	3.7344
C	10.633	15.0674	5.6296
H	9.791	15.4592	5.4295

## Sheet: BPC&BPB
BPC&BPB
0 1
Br	1.6406	14.6772	5.0118
N	4.4126	15.7111	4.0384
C	4.8186	17.0461	4.0956
C	4.4417	18.1097	3.2733
H	3.8286	17.9937	2.5569
C	5.0077	19.3449	3.5552
H	4.7728	20.0943	3.0209
C	5.9165	19.5163	4.6085
H	6.2897	20.3755	4.7662
C	6.2791	18.4631	5.4182
H	6.8903	18.5873	6.1348
C	5.7225	17.2025	5.1574
C	5.8812	15.8941	5.7722
C	6.6488	15.4051	6.8301
H	7.1892	15.9912	7.3466
C	6.6086	14.0427	7.1144
H	7.1245	13.6982	7.8335
C	5.8189	13.1755	6.3548
H	5.8188	12.2482	6.5611
C	5.0355	13.6346	5.307
H	4.4948	13.0428	4.7971
C	5.0741	15.0015	5.0329
C	3.637	15.1166	3.011
C	2.393	14.5389	3.2796
C	1.6831	13.8898	2.2905
H	0.8537	13.4728	2.4926
C	2.1867	13.8495	1
H	1.6997	13.4077	0.3146
C	3.4007	14.4527	0.7087
H	3.7339	14.4444	-0.1811
C	4.1268	15.0674	1.7142
H	4.9688	15.4592	1.514
Br 1	3.12363	14.687	1.09393
C 1	1.1228	15.1166	-0.9045
C 1	2.36883	14.5429	-0.636703
C 1	3.07893	13.8938	-1.62549
H 1	3.90988	13.4796	-1.42393
C 1	2.57335	13.8493	-2.91504
H 1	3.06051	13.4075	-3.60046
C 1	1.35727	14.4485	-3.20578
H 1	1.02266	14.4374	-4.0949
C 1	0.63102	15.0632	-2.20035
H	9.78761	15.4522	-2.39997
N 1	0.318689	15.7329	0.160615
C	9.77488	15.0505	1.25695
C	9.90162	17.0689	0.227269
C	9.04848	15.9001	2.03007
H	9.98258	13.9982	1.38442
C	9.09702	17.2001	1.40722
C 1	0.135373	18.1199	-0.633487
H	8.53258	15.6388	2.94249
C	8.54127	18.4315	1.7141
C	9.57046	19.3796	-0.323863
H 1	0.74426	18.0061	-1.52441
C	8.76539	19.5377	0.864407
H	7.9251	18.5556	2.60055
C	9.77379	20.513	-1.16336
C	8.21117	20.8213	1.14462
C	9.22235	21.733	-0.857685
H 1	0.379606	20.3928	-2.05799
C	8.43076	21.8897	0.311041
H	7.60507	20.9375	2.03954
H	9.38958	22.5846	-1.51081
H	7.99965	22.8594	0.541784

## Sheet: BCPC
BCPC-dimer
0 1
Br	9.0945	4.3357	8.3124
N	6.6787	5.7319	7.0285
N	5.7488	7.7956	4.4011
C	5.9675	4.5333	6.9968
C	6.0681	3.4871	6.0867
H	6.6809	3.5176	5.3611
C	5.2349	2.3996	6.2869
H	5.273	1.6696	5.6798
C	4.3417	2.3497	7.3532
H	3.7819	1.5895	7.4599
C	4.2587	3.3859	8.2588
H	3.6536	3.3403	8.9903
C	5.0718	4.4996	8.0864
C	5.2809	5.7419	8.8226
C	4.7106	6.2912	9.9766
H	4.0086	5.842	10.4324
C	5.1905	7.5035	10.4426
H	4.8177	7.8838	11.229
C	6.2195	8.1802	9.7677
H	6.5327	9.0103	10.1088
C	6.7872	7.6645	8.6167
H	7.4831	8.1209	8.1591
C	6.2961	6.4485	8.1609
C	7.8896	5.9429	6.3132
C	9.0888	5.3723	6.7353
C	10.2615	5.5658	6.0225
H	11.0663	5.1481	6.3058
C	10.2538	6.3723	4.8948
H	11.0623	6.5175	4.4177
C	9.0907	6.9641	4.4581
H	9.0941	7.5173	3.6865
C	7.8991	6.7419	5.1665
C	6.6041	7.3786	4.7035
Br	6.0352	7.8875	-0.0752
N	3.2628	6.697	0.5497
N	1.5838	4.1275	2.1691
C	2.6579	6.3936	-0.6675
C	2.9217	5.3336	-1.5279
H	3.5806	4.6795	-1.3249
C	2.1752	5.2762	-2.7008
H	2.3274	4.5662	-3.3125
C	1.2065	6.2375	-3.0003
H	0.7235	6.1774	-3.8165
C	0.9428	7.2775	-2.1239
H	0.2739	7.9212	-2.3284
C	1.6754	7.3686	-0.9334
C	1.689	8.2975	0.1709
C	0.9548	9.4412	0.4952
H	0.2586	9.7448	-0.0757
C	1.2536	10.1266	1.6594
H	0.7652	10.9095	1.8841
C	2.2762	9.6734	2.5124
H	2.4614	10.1568	3.3092
C	3.0163	8.546	2.2261
H	3.7123	8.2499	2.8007
C	2.6994	7.8655	1.059
C	4.3288	5.9903	1.1525
C	5.6506	6.3998	1.0123
C	6.6833	5.7144	1.6404
H	7.582	6.0044	1.5364
C	6.3931	4.6057	2.4204
H	7.0981	4.1422	2.8578
C	5.0799	4.1637	2.5723
H	4.8869	3.3975	3.0985
C	4.054	4.8654	1.9384
C	2.6791	4.4484	2.0654

## Sheet: BCPC&BCPB
BCPC&BCPB
0 1
Br	9.0945	4.3357	8.3124
N	6.6787	5.7319	7.0285
N	5.7488	7.7956	4.4011
C	5.9675	4.5333	6.9968
C	6.0681	3.4871	6.0867
H	6.6809	3.5176	5.3611
C	5.2349	2.3996	6.2869
H	5.273	1.6696	5.6798
C	4.3417	2.3497	7.3532
H	3.7819	1.5895	7.4599
C	4.2587	3.3859	8.2588
H	3.6536	3.3403	8.9903
C	5.0718	4.4996	8.0864
C	5.2809	5.7419	8.8226
C	4.7106	6.2912	9.9766
H	4.0086	5.842	10.4324
C	5.1905	7.5035	10.4426
H	4.8177	7.8838	11.229
C	6.2195	8.1802	9.7677
H	6.5327	9.0103	10.1088
C	6.7872	7.6645	8.6167
H	7.4831	8.1209	8.1591
C	6.2961	6.4485	8.1609
C	7.8896	5.9429	6.3132
C	9.0888	5.3723	6.7353
C 1	0.2615	5.5658	6.0225
H 1	1.0663	5.1481	6.3058
C 1	0.2538	6.3723	4.8948
H 1	1.0623	6.5175	4.4177
C	9.0907	6.9641	4.4581
H	9.0941	7.5173	3.6865
C	7.8991	6.7419	5.1665
C	6.6041	7.3786	4.7035
Br	6.03597	7.88108	-0.0840209
N	1.58266	4.13507	2.17988
C	4.3288	5.9903	1.1525
C	5.651	6.3972	1.00852
C	6.68374	5.71196	1.63662
H	7.58278	6.00016	1.53003
C	6.39328	4.60595	2.42042
H	7.09833	4.1426	2.85782
C	5.07967	4.16666	2.57614
H	4.88635	3.40229	3.10494
C	4.05364	4.86818	1.94221
C	2.67832	4.45381	2.07315
N	3.22049	6.72501	0.525795
C	2.62515	6.39443	-0.698813
C	2.62546	7.90294	0.996734
C	1.66163	7.29904	-1.01585
H	2.95066	5.51006	-1.2266
C	1.63056	8.28456	0.0368311
C	2.89057	8.64536	2.12752
H	1.03876	7.27505	-1.89813
C	0.887835	9.43399	0.252284
C	2.13411	9.81966	2.35217
H	3.64813	8.34629	2.84452
C	1.11996	10.2179	1.40452
H	0.13065	9.74614	-0.46193
C	2.34796	10.6341	3.50182
C	0.377498	11.4076	1.66263
C	1.61072	11.7732	3.7141
H	3.11204	10.3337	4.2144
C	0.612699	12.1654	2.78288
H -	0.385069	11.7054	0.947405
H	1.78929	12.38	4.59695
H	0.0365893	13.0685	2.96153
