# Supplementary material for: Isostructural doping for organic persistent mechanoluminescence
Source: Nat Commun. 2024 Apr 30;15:3668. doi: 10.1038/s41467-024-47962-6 (PMC11063035; doi:10.1038/s41467-024-47962-6)
Supplement: Supplementary file 5 — Source Data [file 41467_2024_47962_MOESM5_ESM.xlsx]

## Sheet: Figure 2a
PC										BPC										BCPC
PL		PL delayed 10 ms		ML		ML delayed 10 ms				PL		PL delayed 10 ms		ML		ML delayed 10 ms				PL		PL delayed 10 ms		ML		ML delayed 10 ms
Wavelength (nm)	Normalized intensity	Wavelength (nm)	Normalized intensity	Wavelength (nm)	Normalized intensity	Wavelength (nm)	Normalized intensity			Wavelength (nm)	Normalized intensity	Wavelength (nm)	Normalized intensity	Wavelength (nm)	Normalized intensity	Wavelength (nm)	Normalized intensity			Wavelength (nm)	Normalized intensity	Wavelength (nm)	Normalized intensity	Wavelength (nm)	Normalized intensity	Wavelength (nm)	Normalized intensity
337	0.02186	330.588	0.01447	330.588	0.01325	330.588	0.01519			344	0.21414	330.588	0.04422	330.588	0.01453	330.588	0.00765			355	0.15115	330.588	0.22759	330.588	0.0161	330.588	0.17288
338	0.02166	331.377	0.01184	331.377	0.00927	331.377	0.0178			345	0.21752	331.377	0.04422	331.377	-0.01613	331.377	0.00765			356	0.15146	331.377	0.25377	331.377	-0.03419	331.377	0.25516
339	0.022	332.167	0.01447	332.167	0.01325	332.167	0.00997			346	0.22213	332.167	0.09658	332.167	-0.01613	332.167	0.04797			357	0.15316	332.167	0.12286	332.167	-0.13476	332.167	0.11802
340	0.02238	332.956	0.01053	332.956	0.0106	332.956	0.00736			347	0.22854	332.956	0.0704	332.956	0.01453	332.956	0.03789			358	0.15377	332.956	0.04431	332.956	0.0161	332.956	0.14545
341	0.0232	333.745	0.01184	333.745	0.01722	333.745	0.00215			348	0.23955	333.745	0.0704	333.745	0.0452	333.745	0.05805			359	0.15411	333.745	0.04431	333.745	-0.05933	333.745	-0.01912
342	0.02458	334.534	0.01184	334.534	0.01192	334.534	0.000840768			349	0.25395	334.534	0.05731	334.534	0.02987	334.534	-0.02259			360	0.1564	334.534	0.12286	334.534	0.04124	334.534	-0.01912
343	0.02686	335.323	0.01974	335.323	0.01325	335.323	0.000840768			350	0.27068	335.323	0.09658	335.323	-0.0468	335.323	-0.01251			361	0.15869	335.323	0.04431	335.323	-0.05933	335.323	0.17288
344	0.02965	336.112	0.01579	336.112	0.01325	336.112	0.00606			351	0.29052	336.112	0.08349	336.112	-0.0468	336.112	-0.02259			362	0.16006	336.112	0.07049	336.112	0.04124	336.112	0.20031
345	0.03402	336.901	0.01184	336.901	0.01987	336.901	0.00867			352	0.31248	336.901	0.05731	336.901	-0.07747	336.901	0.03789			363	0.16129	336.901	0.01813	336.901	0.0161	336.901	0.25516
346	0.03953	337.69	0.00921	337.69	0.02517	337.69	0.00475			353	0.33313	337.69	0.01803	337.69	-0.03147	337.69	0.03789			364	0.16268	337.69	0.17522	337.69	0.06639	337.69	0.03573
347	0.04621	338.479	0.01316	338.479	0.02252	338.479	0.00215			354	0.35086	338.479	0.04422	338.479	-0.0468	338.479	0.00765			365	0.16395	338.479	0.2014	338.479	0.06639	338.479	0.14545
348	0.0539	339.267	0.01447	339.267	0.02119	339.267	-0.00177			355	0.36651	339.267	0.00494	339.267	-0.000799511	339.267	-0.02259			366	0.16411	339.267	0.14904	339.267	0.11667	339.267	-0.04655
349	0.06352	340.056	0.01184	340.056	0.01854	340.056	0.00345			356	0.37794	340.056	0.01803	340.056	-0.0468	340.056	-0.03267			367	0.16633	340.056	0.09668	340.056	0.11667	340.056	0.00831
350	0.07301	340.844	0.01053	340.844	0.01987	340.844	0.00215			357	0.38199	340.844	0.00494	340.844	-0.03147	340.844	-0.01251			368	0.1707	340.844	-0.03423	340.844	0.14181	340.844	-0.15627
351	0.08313	341.633	0.01447	341.633	0.02384	341.633	0.00475			358	0.38038	341.633	0.05731	341.633	-0.0468	341.633	0.03789			369	0.17521	341.633	0.01813	341.633	0.11667	341.633	0.09059
352	0.09262	342.421	0.01447	342.421	0.02914	342.421	0.000840768			359	0.37435	342.421	0.05731	342.421	0.02987	342.421	0.00765			370	0.18099	342.421	-0.03423	342.421	0.06639	342.421	0.11802
353	0.10203	343.209	0.01184	343.209	0.02914	343.209	0.00606			360	0.36347	343.209	0.0704	343.209	-0.01613	343.209	0.04797			371	0.18761	343.209	0.12286	343.209	0.06639	343.209	0.20031
354	0.11089	343.998	0.00921	343.998	0.02649	343.998	0.00475			361	0.34983	343.998	0.05731	343.998	0.01453	343.998	0.00765			372	0.19357	343.998	0.07049	343.998	0.0161	343.998	0.14545
355	0.11951	344.786	0.01184	344.786	0.02517	344.786	0.00736			362	0.33773	344.786	0.08349	344.786	0.01453	344.786	0.01773			373	0.20092	344.786	0.07049	344.786	0.11667	344.786	0.20031
356	0.1287	345.574	0.01184	345.574	0.02119	345.574	-0.00438			363	0.32831	345.574	0.05731	345.574	0.07587	345.574	-0.01251			374	0.21033	345.574	0.01813	345.574	0.09153	345.574	0.14545
357	0.13888	346.362	0.01053	346.362	0.01987	346.362	-0.00438			364	0.32276	346.362	0.00494	346.362	0.06053	346.362	-0.02259			375	0.2207	346.362	0.12286	346.362	0.14181	346.362	0.09059
358	0.15108	347.15	0.00789	347.15	0.02517	347.15	-0.00177			365	0.32139	347.15	-0.02124	347.15	-0.000799511	347.15	0.02781			376	0.23134	347.15	0.09668	347.15	0.04124	347.15	0.03573
359	0.16694	347.937	0.00921	347.937	0.03179	347.937	0.00475			366	0.32641	347.937	-0.03433	347.937	-0.03147	347.937	0.04797			377	0.24377	347.937	0.04431	347.937	0.06639	347.937	0.03573
360	0.187	348.725	0.01053	348.725	0.02914	348.725	0.00475			367	0.33866	348.725	-0.00815	348.725	-0.01613	348.725	0.07821			378	0.25719	348.725	0.01813	348.725	0.09153	348.725	0.03573
361	0.21337	349.513	0.01184	349.513	0.01722	349.513	0.00475			368	0.35516	349.513	0.03113	349.513	0.06053	349.513	0.04797			379	0.26973	349.513	0.09668	349.513	0.1921	349.513	0.09059
362	0.24577	350.301	0.00789	350.301	0.01589	350.301	0.00345			369	0.37679	350.301	0.10967	350.301	0.06053	350.301	0.04797			380	0.28646	350.301	0.17522	350.301	0.09153	350.301	0.17288
363	0.28701	351.088	0.00789	351.088	0.01854	351.088	0.00345			370	0.40199	351.088	0.10967	351.088	-0.01613	351.088	0.03789			381	0.30288	351.088	0.04431	351.088	0.09153	351.088	0.25516
364	0.33866	351.876	0.00789	351.876	0.03179	351.876	-0.00177			371	0.4282	351.876	0.08349	351.876	-0.03147	351.876	0.03789			382	0.32222	351.876	0.09668	351.876	0.11667	351.876	0.14545
365	0.39855	352.663	0.01316	352.663	0.02649	352.663	-0.00307			372	0.45556	352.663	0.01803	352.663	0.0452	352.663	-0.01251			383	0.34333	352.663	0.12286	352.663	0.16696	352.663	0.14545
366	0.46605	353.45	0.01053	353.45	0.03179	353.45	-0.00568			373	0.48192	353.45	0.03113	353.45	0.0452	353.45	-0.02259			384	0.36697	353.45	0.14904	353.45	0.1921	353.45	0.11802
367	0.54098	354.237	0.01053	354.237	0.02914	354.237	-0.00438			374	0.5047	354.237	0.01803	354.237	0.01453	354.237	0.00765			385	0.39	354.237	-0.00805	354.237	0.11667	354.237	0.09059
368	0.62029	355.025	0.00789	355.025	0.03576	355.025	-0.00307			375	0.52308	355.025	0.01803	355.025	-0.12347	355.025	0.01773			386	0.41559	355.025	0.01813	355.025	0.09153	355.025	0.11802
369	0.69887	355.812	0.00658	355.812	0.03841	355.812	-0.00177			376	0.53744	355.812	0.01803	355.812	0.01453	355.812	0.02781			387	0.44472	355.812	0.07049	355.812	-0.05933	355.812	-0.10141
370	0.77474	356.599	0.00789	356.599	0.03709	356.599	-0.00046358			377	0.54785	356.599	-0.00815	356.599	0.06053	356.599	-0.00243			388	0.47576	356.599	0.22759	356.599	-0.03419	356.599	0.00831
371	0.84216	357.386	0.01184	357.386	0.04371	357.386	0.00215			378	0.55312	357.386	-0.00815	357.386	0.1372	357.386	-0.01251			389	0.50678	357.386	0.12286	357.386	0.04124	357.386	-0.10141
372	0.8984	358.173	0.01316	358.173	0.04371	358.173	0.00345			379	0.55323	358.173	-0.03433	358.173	0.02987	358.173	-0.02259			390	0.54023	358.173	0.07049	358.173	0.1921	358.173	0.09059
373	0.94313	358.959	0.01184	358.959	0.04768	358.959	0.00475			380	0.55111	358.959	0.01803	358.959	0.0452	358.959	-0.01251			391	0.57303	358.959	0.01813	358.959	0.09153	358.959	0.09059
374	0.97514	359.746	0.00921	359.746	0.04503	359.746	0.00215			381	0.54671	359.746	-0.00815	359.746	0.06053	359.746	0.01773			392	0.60388	359.746	0.09668	359.746	-0.03419	359.746	0.22773
375	0.99294	360.533	0.01184	360.533	0.04636	360.533	0.00345			382	0.54023	360.533	-0.00815	360.533	0.10653	360.533	0.02781			393	0.63666	360.533	0.17522	360.533	-0.08447	360.533	0.17288
376	1	361.319	0.01184	361.319	0.04901	361.319	0.00736			383	0.53618	361.319	-0.04742	361.319	0.01453	361.319	0.00765			394	0.67184	361.319	0.09668	361.319	-0.00904	361.319	0.28259
377	0.99839	362.106	0.01053	362.106	0.06358	362.106	0.00867			384	0.53234	362.106	0.04422	362.106	0.0452	362.106	-0.03267			395	0.7027	362.106	0.14904	362.106	-0.00904	362.106	0.17288
378	0.99265	362.892	0.00789	362.892	0.07285	362.892	0.00997			385	0.52811	362.892	0.00494	362.892	0.0912	362.892	-0.04275			396	0.73257	362.892	0.09668	362.892	-0.03419	362.892	0.14545
379	0.98306	363.679	0.00395	363.679	0.09404	363.679	0.000840768			386	0.52521	363.679	-0.00815	363.679	0.16787	363.679	0.00765			397	0.76238	363.679	0.17522	363.679	-0.05933	363.679	0.03573
380	0.97341	364.465	0.00789	364.465	0.10596	364.465	0.00475			387	0.52413	364.465	-0.09978	364.465	0.12187	364.465	0.05805			398	0.79195	364.465	0.04431	364.465	0.06639	364.465	-0.04655
381	0.96456	365.251	0.01316	365.251	0.1351	365.251	-0.00046358			388	0.5265	365.251	-0.02124	365.251	0.06053	365.251	0.07821			399	0.81928	365.251	0.12286	365.251	0.0161	365.251	0.06316
382	0.95518	366.037	0.01974	366.037	0.15364	366.037	0.00215			389	0.53237	366.037	-0.00815	366.037	0.0912	366.037	0.00765			400	0.84434	366.037	0.07049	366.037	0.09153	366.037	0.03573
383	0.94786	366.823	0.01842	366.823	0.1894	366.823	-0.00568			390	0.54095	366.823	0.03113	366.823	0.1372	366.823	-0.03267			401	0.86766	366.823	0.12286	366.823	-0.00904	366.823	0.20031
384	0.94026	367.609	0.01579	367.609	0.23046	367.609	-0.00177			391	0.55198	367.609	0.08349	367.609	0.12187	367.609	-0.05283			402	0.88749	367.609	0.07049	367.609	0.04124	367.609	0.09059
385	0.93127	368.395	0.00789	368.395	0.27815	368.395	-0.00438			392	0.56641	368.395	0.09658	368.395	0.06053	368.395	-0.04275			403	0.90659	368.395	0.07049	368.395	0.06639	368.395	0.00831
386	0.92015	369.181	0.00526	369.181	0.32848	369.181	-0.00046358			393	0.58306	369.181	0.10967	369.181	-0.01613	369.181	-0.05283			404	0.9251	369.181	0.09668	369.181	0.14181	369.181	0.00831
387	0.90556	369.967	0.00921	369.967	0.4	369.967	0.00215			394	0.60487	369.967	0.01803	369.967	0.02987	369.967	-0.02259			405	0.94233	369.967	0.12286	369.967	0.16696	369.967	0.14545
388	0.88779	370.753	0.01184	370.753	0.46623	370.753	0.00215			395	0.63014	370.753	0.04422	370.753	0.02987	370.753	0.00765			406	0.9549	370.753	0.04431	370.753	0.09153	370.753	0.22773
389	0.86377	371.538	0.01579	371.538	0.5245	371.538	0.00475			396	0.65735	371.538	-0.00815	371.538	0.0452	371.538	0.04797			407	0.96604	371.538	-0.06041	371.538	0.09153	371.538	0.14545
390	0.83745	372.324	0.00921	372.324	0.57483	372.324	0.00345			397	0.68547	372.324	0.00494	372.324	0.0452	372.324	0.02781			408	0.97437	372.324	-0.0866	372.324	0.09153	372.324	0.09059
391	0.80699	373.109	0.01316	373.109	0.61987	373.109	0.00997			398	0.71274	373.109	0.00494	373.109	0.01453	373.109	0.03789			409	0.98007	373.109	-0.11278	373.109	0.04124	373.109	0.09059
392	0.77272	373.895	0.01053	373.895	0.67682	373.895	0.00736			399	0.73808	373.895	0.08349	373.895	0.02987	373.895	0.01773			410	0.98914	373.895	0.04431	373.895	-0.00904	373.895	0.17288
393	0.73692	374.68	0.01184	374.68	0.70993	374.68	0.00345			400	0.76339	374.68	0.13585	374.68	0.0452	374.68	0.03789			411	0.99365	374.68	0.07049	374.68	-0.00904	374.68	0.14545
394	0.69897	375.465	0.01053	375.465	0.75497	375.465	0.000840768			401	0.78589	375.465	0.10967	375.465	0.1372	375.465	0.04797			412	0.99766	375.465	0.2014	375.465	-0.00904	375.465	0.14545
395	0.66088	376.25	0.01447	376.25	0.76954	376.25	0.00345			402	0.80741	376.25	0.04422	376.25	0.19853	376.25	0.06813			413	1	376.25	0.04431	376.25	-0.00904	376.25	0.03573
396	0.6248	377.035	0.01842	377.035	0.8	377.035	0.00345			403	0.82395	377.035	0.03113	377.035	0.1832	377.035	0.04797			414	0.99955	377.035	0.07049	377.035	-0.00904	377.035	0.06316
397	0.58971	377.82	0.01579	377.82	0.81722	377.82	0.00606			404	0.84057	377.82	0.01803	377.82	0.12187	377.82	0.01773			415	0.99877	377.82	0.04431	377.82	0.09153	377.82	0.09059
398	0.55838	378.605	0.01316	378.605	0.85166	378.605	0.00997			405	0.85438	378.605	0.01803	378.605	0.07587	378.605	0.00765			416	0.99683	378.605	0.2014	378.605	0.1921	378.605	0.14545
399	0.52765	379.39	0.01053	379.39	0.84636	379.39	0.01519			406	0.86513	379.39	0.03113	379.39	0.10653	379.39	-0.02259			417	0.99771	379.39	0.09668	379.39	0.24239	379.39	0.06316
400	0.5004	380.175	0.01579	380.175	0.84106	380.175	0.01258			407	0.8745	380.175	0.05731	380.175	0.1372	380.175	-0.00243			418	0.99532	380.175	0.12286	380.175	0.14181	380.175	0.06316
401	0.47613	380.96	0.01579	380.96	0.84106	380.96	0.00736			408	0.886	380.96	0.0704	380.96	0.12187	380.96	-0.00243			419	0.99105	380.96	0.07049	380.96	0.11667	380.96	0.03573
402	0.45466	381.744	0.01184	381.744	0.85166	381.744	-0.00438			409	0.89674	381.744	-0.00815	381.744	0.07587	381.744	0.00765			420	0.98431	381.744	0.22759	381.744	0.09153	381.744	0.14545
403	0.43517	382.529	0.00921	382.529	0.88212	382.529	-0.00699			410	0.90963	382.529	0.01803	382.529	0.0912	382.529	-0.02259			421	0.9776	382.529	0.2014	382.529	0.21724	382.529	0.06316
404	0.41738	383.314	0.00658	383.314	0.89007	383.314	-0.0122			411	0.91933	383.314	0.04422	383.314	0.15253	383.314	-0.03267			422	0.97034	383.314	0.12286	383.314	0.16696	383.314	0.14545
405	0.40212	384.098	0.01316	384.098	0.91391	384.098	-0.00699			412	0.92889	384.098	0.0704	384.098	0.15253	384.098	-0.01251			423	0.96549	384.098	-0.00805	384.098	0.14181	384.098	0.06316
406	0.38751	384.882	0.01316	384.882	0.92053	384.882	-0.00307			413	0.93924	384.882	0.03113	384.882	0.1372	384.882	-0.00243			424	0.9596	384.882	-0.03423	384.882	0.14181	384.882	0.11802
407	0.37308	385.667	0.01447	385.667	0.94305	385.667	0.00606			414	0.94936	385.667	0.04422	385.667	0.1372	385.667	0.02781			425	0.94986	385.667	0.01813	385.667	0.24239	385.667	-0.01912
408	0.36064	386.451	0.01316	386.451	0.95762	386.451	0.00867			415	0.96228	386.451	0.05731	386.451	0.21387	386.451	0.06813			426	0.9387	386.451	0.04431	386.451	0.21724	386.451	0.06316
409	0.34806	387.235	0.01316	387.235	0.97351	387.235	0.00736			416	0.9738	387.235	0.05731	387.235	0.2292	387.235	0.05805			427	0.9281	387.235	0.07049	387.235	0.14181	387.235	-0.01912
410	0.33514	388.019	0.01447	388.019	0.99735	388.019	0.000840768			417	0.98271	388.019	0.04422	388.019	0.19853	388.019	0.06813			428	0.9178	388.019	0.04431	388.019	0.11667	388.019	0.03573
411	0.32256	388.803	0.01184	388.803	1	388.803	-0.00046358			418	0.98921	388.803	0.03113	388.803	0.0912	388.803	-0.01251			429	0.90658	388.803	-0.03423	388.803	0.11667	388.803	0.14545
412	0.30989	389.587	0.00921	389.587	0.99338	389.587	0.00215			419	0.9935	389.587	0.00494	389.587	0.1372	389.587	0.01773			430	0.89567	389.587	-0.03423	389.587	0.21724	389.587	0.14545
413	0.29727	390.371	0.00658	390.371	0.97881	390.371	0.00345			420	0.99814	390.371	0.01803	390.371	0.16787	390.371	-0.04275			431	0.8818	390.371	0.01813	390.371	0.14181	390.371	0.11802
414	0.28481	391.155	0.00921	391.155	0.96291	391.155	0.00997			421	1	391.155	0.03113	391.155	0.24453	391.155	0.00765			432	0.86882	391.155	0.17522	391.155	0.24239	391.155	0.03573
415	0.27237	391.938	0.01447	391.938	0.92848	391.938	0.00475			422	0.99768	391.938	0.08349	391.938	0.24453	391.938	-0.04275			433	0.8585	391.938	0.22759	391.938	0.11667	391.938	0.09059
416	0.25982	392.722	0.01447	392.722	0.89404	392.722	0.00475			423	0.99256	392.722	0.00494	392.722	0.24453	392.722	-0.02259			434	0.84885	392.722	0.09668	392.722	0.1921	392.722	0.17288
417	0.24758	393.505	0.01579	393.505	0.8702	393.505	-0.00046358			424	0.9846	393.505	0.01803	393.505	0.25987	393.505	-0.07299			435	0.8413	393.505	-0.00805	393.505	0.0161	393.505	0.20031
418	0.23595	394.289	0.00921	394.289	0.85695	394.289	0.00475			425	0.973	394.289	-0.02124	394.289	0.2752	394.289	-0.04275			436	0.83087	394.289	-0.00805	394.289	0.1921	394.289	0.25516
419	0.22496	395.072	0.01053	395.072	0.82649	395.072	0.00475			426	0.95968	395.072	0.04422	395.072	0.3672	395.072	-0.01251			437	0.82159	395.072	0.01813	395.072	0.09153	395.072	0.20031
420	0.21411	395.856	0.00789	395.856	0.77616	395.856	0.000840768			427	0.94572	395.856	-0.00815	395.856	0.33653	395.856	-0.00243			438	0.81148	395.856	0.14904	395.856	0.24239	395.856	0.11802
421	0.2039	396.639	0.01579	396.639	0.74834	396.639	-0.00568			428	0.92972	396.639	0.04422	396.639	0.35187	396.639	0.03789			439	0.80408	396.639	0.14904	396.639	0.21724	396.639	0.09059
422	0.19417	397.422	0.01974	397.422	0.69272	397.422	-0.00829			429	0.91174	397.422	-0.00815	397.422	0.25987	397.422	0.04797			440	0.79399	397.422	0.12286	397.422	0.29267	397.422	0.06316
423	0.18532	398.205	0.01447	398.205	0.66887	398.205	-0.00307			430	0.89572	398.205	0.05731	398.205	0.30587	398.205	0.10845			441	0.78233	398.205	0.01813	398.205	0.31781	398.205	0.11802
424	0.17624	398.988	0.00658	398.988	0.64106	398.988	0.00606			431	0.88039	398.988	0.00494	398.988	0.21387	398.988	0.07821			442	0.77088	398.988	-0.06041	398.988	0.21724	398.988	0.09059
425	0.16844	399.771	0	399.771	0.64636	399.771	0.00997			432	0.86205	399.771	0.00494	399.771	0.24453	399.771	0.10845			443	0.75978	399.771	0.01813	399.771	0.16696	399.771	0.20031
426	0.1611	400.554	0.00789	400.554	0.63576	400.554	0.00867			433	0.84521	400.554	-0.02124	400.554	0.2752	400.554	0.04797			444	0.7504	400.554	-0.00805	400.554	0.09153	400.554	0.11802
427	0.15478	401.337	0.00921	401.337	0.60265	401.337	-0.00177			434	0.83005	401.337	-0.00815	401.337	0.38253	401.337	0.07821			445	0.73961	401.337	0.07049	401.337	0.11667	401.337	0.28259
428	0.14919	402.12	0.01184	402.12	0.57881	402.12	-0.00438			435	0.81682	402.12	0.04422	402.12	0.3672	402.12	-0.00243			446	0.72962	402.12	0.14904	402.12	0.11667	402.12	0.14545
429	0.14355	402.902	0.00658	402.902	0.56424	402.902	0.00215			436	0.80399	402.902	0.0704	402.902	0.35187	402.902	0.01773			447	0.71736	402.902	0.22759	402.902	0.26753	402.902	0.31002
430	0.138	403.685	0.00921	403.685	0.56424	403.685	0.00736			437	0.79217	403.685	0.08349	403.685	0.38253	403.685	-0.03267			448	0.70524	403.685	0.17522	403.685	0.31781	403.685	0.17288
431	0.1326	404.467	0.01053	404.467	0.56291	404.467	0.00736			438	0.78014	404.467	0.13585	404.467	0.5052	404.467	0.03789			449	0.69479	404.467	0.17522	404.467	0.34296	404.467	0.28259
432	0.12755	405.25	0.01974	405.25	0.56159	405.25	0.00215			439	0.76687	405.25	0.13585	405.25	0.52053	405.25	0.02781			450	0.68565	405.25	0.17522	405.25	0.29267	405.25	0.17288
433	0.12338	406.032	0.02368	406.032	0.55894	406.032	0.000840768			440	0.75607	406.032	0.16203	406.032	0.48987	406.032	0.04797			451	0.67664	406.032	0.17522	406.032	0.3681	406.032	0.25516
434	0.1192	406.814	0.02105	406.814	0.56556	406.814	0.00215			441	0.74555	406.814	0.08349	406.814	0.42853	406.814	0.00765			452	0.6671	406.814	0.14904	406.814	0.39324	406.814	0.14545
435	0.11472	407.597	0.01447	407.597	0.55762	407.597	-0.00046358			442	0.73522	407.597	0.0704	407.597	0.53587	407.597	0.02781			453	0.65865	407.597	0.04431	407.597	0.31781	407.597	0.17288
436	0.11017	408.379	0.01447	408.379	0.56026	408.379	-0.00177			443	0.7246	408.379	0.0704	408.379	0.56653	408.379	0.03789			454	0.65102	408.379	0.12286	408.379	0.21724	408.379	0.14545
437	0.10576	409.161	0.01711	409.161	0.5457	409.161	-0.00307			444	0.71419	409.161	0.04422	409.161	0.56653	409.161	0.02781			455	0.64375	409.161	0.04431	409.161	0.34296	409.161	0.25516
438	0.10191	409.943	0.01316	409.943	0.54437	409.943	-0.00438			445	0.70121	409.943	0.00494	409.943	0.53587	409.943	0.01773			456	0.6377	409.943	0.14904	409.943	0.39324	409.943	0.31002
439	0.09758	410.725	0.01447	410.725	0.51126	410.725	-0.00046358			446	0.69095	410.725	-0.02124	410.725	0.5512	410.725	0.01773			457	0.63044	410.725	0.12286	410.725	0.44353	410.725	0.20031
440	0.09434	411.506	0.01447	411.506	0.49007	411.506	-0.00046358			447	0.67917	411.506	0.04422	411.506	0.58187	411.506	-0.02259			458	0.62346	411.506	0.12286	411.506	0.39324	411.506	0.17288
441	0.09095	412.288	0.02237	412.288	0.4702	412.288	0.00475			448	0.66791	412.288	0.0704	412.288	0.5512	412.288	-0.04275			459	0.61825	412.288	0.14904	412.288	0.3681	412.288	0.09059
442	0.08755	413.07	0.01316	413.07	0.47285	413.07	0.00215			449	0.65693	413.07	0.0704	413.07	0.56653	413.07	-0.06291			460	0.61277	413.07	0.22759	413.07	0.34296	413.07	0.11802
443	0.08391	413.852	0.01184	413.852	0.46623	413.852	0.000840768			450	0.64549	413.852	0.00494	413.852	0.56653	413.852	-0.03267			461	0.60455	413.852	0.25377	413.852	0.31781	413.852	0.09059
444	0.08047	414.633	0.00789	414.633	0.44768	414.633	-0.00438			451	0.63396	414.633	-0.03433	414.633	0.6892	414.633	-0.00243			462	0.59655	414.633	0.17522	414.633	0.34296	414.633	0.00831
445	0.07765	415.415	0.00658	415.415	0.42517	415.415	-0.00568			452	0.62123	415.415	-0.04742	415.415	0.62787	415.415	-0.04275			463	0.59036	415.415	0.07049	415.415	0.34296	415.415	-0.07398
446	0.07466	416.196	0.01053	416.196	0.4	416.196	-0.00177			453	0.6088	416.196	-0.02124	416.196	0.61253	416.196	0.00765			464	0.58173	416.196	0.07049	416.196	0.39324	416.196	-0.04655
447	0.07193	416.977	0.00526	416.977	0.38675	416.977	0.000840768			454	0.59722	416.977	0.03113	416.977	0.58187	416.977	0.01773			465	0.57673	416.977	0.07049	416.977	0.44353	416.977	0.06316
448	0.06916	417.759	0.00921	417.759	0.36821	417.759	0.000840768			455	0.58484	417.759	0.03113	417.759	0.71987	417.759	0.08829			466	0.57201	417.759	0.04431	417.759	0.46867	417.759	0.20031
449	0.06671	418.54	0.00789	418.54	0.35364	418.54	0.00215			456	0.57424	418.54	0.01803	418.54	0.79653	418.54	0.07821			467	0.56685	418.54	0.09668	418.54	0.41839	418.54	0.20031
450	0.06439	419.321	0.01974	419.321	0.3298	419.321	0.00475			457	0.56303	419.321	-0.02124	419.321	0.75053	419.321	0.12861			468	0.55832	419.321	0.04431	419.321	0.49381	419.321	0.17288
451	0.0624	420.102	0.02105	420.102	0.33245	420.102	0.00997			458	0.55253	420.102	0.01803	420.102	0.65853	420.102	0.09837			469	0.55236	420.102	0.09668	420.102	0.5441	420.102	0.09059
452	0.06075	420.883	0.025	420.883	0.30993	420.883	0.00345			459	0.54307	420.883	0.04422	420.883	0.58187	420.883	0.10845			470	0.54725	420.883	-0.00805	420.883	0.5441	420.883	0.11802
453	0.05901	421.664	0.01316	421.664	0.31656	421.664	0.00345			460	0.5329	421.664	0.09658	421.664	0.56653	421.664	0.05805			471	0.54181	421.664	0.07049	421.664	0.59439	421.664	-0.01912
454	0.05738	422.444	0.01447	422.444	0.29669	422.444	0.000840768			461	0.5232	422.444	0.09658	422.444	0.56653	422.444	0.08829			472	0.53567	422.444	0.09668	422.444	0.59439	422.444	0.06316
455	0.05578	423.225	0.00658	423.225	0.30861	423.225	0.00736			462	0.51299	423.225	0.10967	423.225	0.5972	423.225	0.04797			473	0.53084	423.225	0.12286	423.225	0.66981	423.225	0.03573
456	0.05443	424.006	0.00921	424.006	0.29404	424.006	0.00867			463	0.50358	424.006	0.09658	424.006	0.56653	424.006	0.02781			474	0.52494	424.006	0.12286	424.006	0.61953	424.006	0.14545
457	0.05295	424.786	0.00658	424.786	0.29536	424.786	0.01128			464	0.49482	424.786	0.09658	424.786	0.6432	424.786	-0.01251			475	0.51804	424.786	0.14904	424.786	0.56924	424.786	0.09059
458	0.05135	425.567	0.01316	425.567	0.29404	425.567	0.01128			465	0.48396	425.567	0.09658	425.567	0.62787	425.567	-0.00243			476	0.51241	425.567	0.27995	425.567	0.69496	425.567	0.14545
459	0.04997	426.347	0.01579	426.347	0.28874	426.347	0.00606			466	0.47371	426.347	0.05731	426.347	0.61253	426.347	0.00765			477	0.51112	426.347	0.25377	426.347	0.77039	426.347	0.17288
460	0.04842	427.128	0.01447	427.128	0.27682	427.128	-0.00046358			467	0.46375	427.128	0.03113	427.128	0.52053	427.128	0.05805			478	0.50898	427.128	0.09668	427.128	0.87096	427.128	0.03573
461	0.04725	427.908	0.00921	427.908	0.26755	427.908	-0.00438			468	0.45457	427.908	-0.03433	427.908	0.56653	427.908	0.04797			479	0.50582	427.908	-0.06041	427.908	0.69496	427.908	0.00831
462	0.04588	428.688	0.00526	428.688	0.2596	428.688	0.000840768			469	0.44612	428.688	0.01803	428.688	0.56653	428.688	0.02781			480	0.50069	428.688	-0.0866	428.688	0.56924	428.688	-0.04655
463	0.04468	429.468	0.00921	429.468	0.25828	429.468	0.00475			470	0.43724	429.468	-0.02124	429.468	0.5972	429.468	0.03789			481	0.49877	429.468	-0.03423	429.468	0.44353	429.468	0.09059
464	0.04385	430.248	0.01447	430.248	0.24901	430.248	0.01128			471	0.42979	430.248	0.01803	430.248	0.52053	430.248	0.04797			482	0.49423	430.248	0.14904	430.248	0.51896	430.248	0.06316
465	0.04276	431.028	0.01842	431.028	0.25298	431.028	0.00736			472	0.42049	431.028	-0.04742	431.028	0.5512	431.028	0.05805			483	0.49229	431.028	0.14904	431.028	0.59439	431.028	0.17288
466	0.0418	431.808	0.01184	431.808	0.2596	431.808	0.01258			473	0.41234	431.808	0.01803	431.808	0.5052	431.808	-0.00243			484	0.49149	431.808	0.17522	431.808	0.51896	431.808	0.22773
467	0.04124	432.588	0.00789	432.588	0.26093	432.588	0.00997			474	0.40513	432.588	0.04422	432.588	0.62787	432.588	0.01773			485	0.48926	432.588	0.09668	432.588	0.41839	432.588	0.22773
468	0.04062	433.368	0.00789	433.368	0.2649	433.368	0.01649			475	0.39797	433.368	0.04422	433.368	0.58187	433.368	0.00765			486	0.48577	433.368	0.12286	433.368	0.34296	433.368	0.09059
469	0.04	434.147	0.00789	434.147	0.26093	434.147	0.01258			476	0.38938	434.147	0.00494	434.147	0.61253	434.147	0.00765			487	0.48266	434.147	0.14904	434.147	0.61953	434.147	0.09059
470	0.03922	434.927	0.00921	434.927	0.26225	434.927	0.01258			477	0.38101	434.927	-0.00815	434.927	0.48987	434.927	-0.01251			488	0.47879	434.927	0.04431	434.927	0.69496	434.927	0.03573
471	0.03846	435.707	0.00395	435.707	0.2543	435.707	0.00997			478	0.37377	435.707	0.03113	435.707	0.52053	435.707	-0.00243			489	0.47714	435.707	0.09668	435.707	0.5441	435.707	0.14545
472	0.0376	436.486	0.00921	436.486	0.24503	436.486	0.01128			479	0.3668	436.486	-0.00815	436.486	0.48987	436.486	0.01773			490	0.47401	436.486	0.01813	436.486	0.34296	436.486	0.09059
473	0.03704	437.265	0.00526	437.265	0.23576	437.265	0.01258			480	0.36027	437.265	0.01803	437.265	0.5512	437.265	0.04797			491	0.46866	437.265	0.12286	437.265	0.31781	437.265	0.14545
474	0.03661	438.045	0.01316	438.045	0.23576	438.045	0.01128			481	0.35437	438.045	-0.03433	438.045	0.53587	438.045	0.01773			492	0.4643	438.045	0.12286	438.045	0.39324	438.045	0.06316
475	0.03607	438.824	0.00921	438.824	0.23046	438.824	0.00997			482	0.34836	438.824	0.03113	438.824	0.5052	438.824	0.00765			493	0.46058	438.824	0.12286	438.824	0.46867	438.824	0.20031
476	0.03565	439.603	0.01316	439.603	0.21457	439.603	0.00997			483	0.34255	439.603	-0.00815	439.603	0.44387	439.603	-0.03267			494	0.45778	439.603	0.09668	439.603	0.34296	439.603	0.22773
477	0.03466	440.382	0.01184	440.382	0.2	440.382	0.00867			484	0.3359	440.382	0.05731	440.382	0.47453	440.382	0.02781			495	0.45322	440.382	0.01813	440.382	0.51896	440.382	0.28259
478	0.03393	441.161	0.01711	441.161	0.19735	441.161	0.00867			485	0.33049	441.161	0.04422	441.161	0.53587	441.161	0.03789			496	0.45176	441.161	0.01813	441.161	0.39324	441.161	0.20031
479	0.03317	441.94	0.01711	441.94	0.2	441.94	0.00867			486	0.32494	441.94	0.0704	441.94	0.53587	441.94	0.02781			497	0.45076	441.94	0.04431	441.94	0.49381	441.94	0.11802
480	0.0329	442.719	0.01842	442.719	0.2	442.719	0.00345			487	0.31937	442.719	0.04422	442.719	0.61253	442.719	0.02781			498	0.44976	442.719	0.09668	442.719	0.34296	442.719	0.11802
481	0.03253	443.498	0.01184	443.498	0.18411	443.498	0.00215			488	0.31324	443.498	-0.00815	443.498	0.61253	443.498	0.03789			499	0.45135	443.498	0.17522	443.498	0.46867	443.498	0.00831
482	0.03192	444.277	0.00526	444.277	0.18543	444.277	-0.00177			489	0.30821	444.277	-0.00815	444.277	0.65853	444.277	0.04797			500	0.45301	444.277	0.14904	444.277	0.44353	444.277	-0.01912
483	0.03121	445.055	0.00526	445.055	0.18146	445.055	0.00475			490	0.30298	445.055	-0.02124	445.055	0.5052	445.055	0.06813			501	0.45125	445.055	0.22759	445.055	0.49381	445.055	-0.12884
484	0.03046	445.834	0.01053	445.834	0.19073	445.834	0.00475			491	0.2973	445.834	0.01803	445.834	0.48987	445.834	0.06813			502	0.45124	445.834	0.14904	445.834	0.39324	445.834	-0.10141
485	0.02997	446.612	0.01842	446.612	0.17881	446.612	0.00345			492	0.29272	446.612	-0.00815	446.612	0.39787	446.612	0.10845			503	0.45023	446.612	0.17522	446.612	0.46867	446.612	0.00831
486	0.02964	447.391	0.01711	447.391	0.17086	447.391	-0.00177			493	0.28908	447.391	0.01803	447.391	0.47453	447.391	0.05805			504	0.45029	447.391	0.04431	447.391	0.3681	447.391	0.14545
487	0.02961	448.169	0.01447	448.169	0.15894	448.169	-0.00046358			494	0.28447	448.169	0.04422	448.169	0.42853	448.169	0.04797			505	0.4485	448.169	-0.00805	448.169	0.46867	448.169	0.17288
488	0.02914	448.947	0.00526	448.947	0.16026	448.947	0.000840768			495	0.28111	448.947	0.0704	448.947	0.47453	448.947	0.02781			506	0.44814	448.947	-0.00805	448.947	0.46867	448.947	0.14545
489	0.02833	449.726	0.00921	449.726	0.15894	449.726	0.00736			496	0.27852	449.726	0.04422	449.726	0.4132	449.726	0.03789			507	0.4491	449.726	-0.03423	449.726	0.5441	449.726	0.09059
490	0.02761	450.504	0.00921	450.504	0.15629	450.504	0.00736			497	0.27592	450.504	0.01803	450.504	0.39787	450.504	0.03789			508	0.44887	450.504	0.14904	450.504	0.39324	450.504	0.17288
491	0.02725	451.282	0.01447	451.282	0.15364	451.282	0.00606			498	0.2739	451.282	-0.00815	451.282	0.38253	451.282	0.03789			509	0.44956	451.282	0.12286	451.282	0.34296	451.282	0.09059
492	0.02678	452.06	0.00921	452.06	0.14834	452.06	-0.00177			499	0.27147	452.06	0.01803	452.06	0.4132	452.06	0.07821			510	0.45094	452.06	0.25377	452.06	0.26753	452.06	0.14545
493	0.02626	452.838	0.01316	452.838	0.15099	452.838	0.000840768			500	0.26884	452.838	0.04422	452.838	0.42853	452.838	0.08829			511	0.45314	452.838	0.12286	452.838	0.39324	452.838	0.09059
494	0.0257	453.615	0.01711	453.615	0.15497	453.615	0.00606			501	0.26537	453.615	0.04422	453.615	0.47453	453.615	0.06813			512	0.45476	453.615	0.17522	453.615	0.3681	453.615	0.14545
495	0.02559	454.393	0.01316	454.393	0.15099	454.393	0.01258			502	0.26287	454.393	0.0704	454.393	0.5052	454.393	0.02781			513	0.45679	454.393	0.14904	454.393	0.3681	454.393	0.03573
496	0.02518	455.171	0.01053	455.171	0.15099	455.171	0.00997			503	0.25994	455.171	0.01803	455.171	0.52053	455.171	0.01773			514	0.45912	455.171	0.07049	455.171	0.31781	455.171	0.09059
497	0.02521	455.948	0.00921	455.948	0.14172	455.948	0.00475			504	0.25597	455.948	-0.02124	455.948	0.48987	455.948	-0.00243			515	0.45946	455.948	0.07049	455.948	0.31781	455.948	0.06316
498	0.02478	456.726	0.01053	456.726	0.1457	456.726	0.00475			505	0.25307	456.726	-0.06051	456.726	0.4592	456.726	0.00765			516	0.45779	456.726	0.01813	456.726	0.5441	456.726	0.09059
499	0.02427	457.503	0.00921	457.503	0.14437	457.503	0.00475			506	0.24988	457.503	-0.06051	457.503	0.4592	457.503	0.01773			517	0.45801	457.503	0.22759	457.503	0.46867	457.503	0.00831
500	0.02419	458.281	0.01053	458.281	0.14172	458.281	0.00736			507	0.24766	458.281	-0.02124	458.281	0.47453	458.281	0.06813			518	0.45862	458.281	0.07049	458.281	0.3681	458.281	0.06316
501	0.02357	459.058	0.01184	459.058	0.13907	459.058	0.01128			508	0.24666	459.058	-0.02124	459.058	0.42853	459.058	0.06813			519	0.45676	459.058	0.09668	459.058	0.14181	459.058	0.14545
502	0.02369	459.835	0.01711	459.835	0.13775	459.835	0.01128			509	0.24473	459.835	-0.02124	459.835	0.4132	459.835	0.09837			520	0.45609	459.835	0.09668	459.835	0.14181	459.835	0.14545
503	0.02336	460.612	0.01053	460.612	0.13907	460.612	0.00736			510	0.24279	460.612	-0.06051	460.612	0.30587	460.612	0.08829			521	0.45616	460.612	0.25377	460.612	0.1921	460.612	0.22773
504	0.02288	461.39	0.01053	461.39	0.13642	461.39	0.000840768			511	0.24187	461.39	-0.02124	461.39	0.29053	461.39	0.11853			522	0.45629	461.39	0.25377	461.39	0.29267	461.39	0.09059
505	0.02261	462.167	0.00526	462.167	0.1351	462.167	-0.00046358			512	0.24158	462.167	0.00494	462.167	0.3212	462.167	0.06813			523	0.45738	462.167	0.17522	462.167	0.31781	462.167	0.03573
506	0.0224	462.943	0.00789	462.943	0.13245	462.943	0.00345			513	0.24057	462.943	0.05731	462.943	0.35187	462.943	0.06813			524	0.4592	462.943	0.14904	462.943	0.39324	462.943	-0.10141
507	0.02259	463.72	0.00789	463.72	0.1298	463.72	0.000840768			514	0.23997	463.72	0.04422	463.72	0.38253	463.72	0.02781			525	0.46089	463.72	0.12286	463.72	0.34296	463.72	-0.12884
508	0.02249	464.497	0.00789	464.497	0.1245	464.497	0.000840768			515	0.23826	464.497	0.0704	464.497	0.29053	464.497	0.02781			526	0.46287	464.497	0.14904	464.497	0.41839	464.497	-0.10141
509	0.02214	465.274	0.00658	465.274	0.11656	465.274	0.00475			516	0.23637	465.274	0.01803	465.274	0.33653	465.274	0.04797			527	0.46387	465.274	0.09668	465.274	0.3681	465.274	-0.01912
510	0.02179	466.05	0.00658	466.05	0.11656	466.05	0.01519			517	0.2356	466.05	0.00494	466.05	0.38253	466.05	0.01773			528	0.46407	466.05	0.12286	466.05	0.3681	466.05	-0.01912
511	0.02128	466.827	0.00921	466.827	0.11656	466.827	0.00867			518	0.23527	466.827	0.00494	466.827	0.53587	466.827	0.04797			529	0.46415	466.827	0.01813	466.827	0.39324	466.827	0.06316
512	0.02119	467.603	0.00789	467.603	0.12053	467.603	0.00606			519	0.234	467.603	0.04422	467.603	0.44387	467.603	-0.01251			530	0.46314	467.603	0.14904	467.603	0.41839	467.603	-0.01912
513	0.02106	468.38	0.00921	468.38	0.12053	468.38	0.00215			520	0.23224	468.38	0.03113	468.38	0.42853	468.38	0.07821			531	0.46289	468.38	0.09668	468.38	0.41839	468.38	0.14545
514	0.02068	469.156	0.00789	469.156	0.11656	469.156	0.00867			521	0.23131	469.156	0.01803	469.156	0.25987	469.156	0.06813			532	0.46144	469.156	0.17522	469.156	0.39324	469.156	0.06316
515	0.0204	469.932	0.01447	469.932	0.11523	469.932	0.00867			522	0.23128	469.932	0.05731	469.932	0.3212	469.932	0.11853			533	0.46166	469.932	0.09668	469.932	0.34296	469.932	0.17288
516	0.02014	470.709	0.01579	470.709	0.11523	470.709	0.00867			523	0.23063	470.709	0.0704	470.709	0.19853	470.709	0.06813			534	0.45978	470.709	0.12286	470.709	0.39324	470.709	0.09059
517	0.02014	471.485	0.01842	471.485	0.11126	471.485	0.00997			524	0.23034	471.485	0.09658	471.485	0.29053	471.485	0.06813			535	0.46033	471.485	0.09668	471.485	0.49381	471.485	0.11802
518	0.02016	472.261	0.01579	472.261	0.11391	472.261	0.01128			525	0.22997	472.261	0.10967	472.261	0.2752	472.261	0.00765			536	0.46256	472.261	-0.00805	472.261	0.44353	472.261	0.11802
519	0.02043	473.037	0.01579	473.037	0.11126	473.037	0.00606			526	0.22952	473.037	0.09658	473.037	0.30587	473.037	-0.02259			537	0.46379	473.037	-0.00805	473.037	0.41839	473.037	0.06316
520	0.02032	473.813	0.01579	473.813	0.10861	473.813	0.00345			527	0.22915	473.813	0.10967	473.813	0.2292	473.813	-0.05283			538	0.46486	473.813	-0.03423	473.813	0.21724	473.813	0.00831
521	0.02039	474.588	0.01184	474.588	0.09934	474.588	-0.00177			528	0.22913	474.588	0.13585	474.588	0.2292	474.588	-0.00243			539	0.46475	474.588	0.07049	474.588	0.21724	474.588	0.00831
522	0.02016	475.364	0.01316	475.364	0.10066	475.364	-0.00568			529	0.22867	475.364	0.16203	475.364	0.16787	475.364	0.03789			540	0.46398	475.364	0.12286	475.364	0.14181	475.364	-0.04655
523	0.02023	476.14	0.01579	476.14	0.10066	476.14	-0.00438			530	0.22685	476.14	0.12276	476.14	0.19853	476.14	0.04797			541	0.46387	476.14	0.14904	476.14	0.21724	476.14	0.00831
524	0.02011	476.915	0.01842	476.915	0.10331	476.915	-0.00307			531	0.22616	476.915	0.04422	476.915	0.1832	476.915	0.03789			542	0.46667	476.915	0.07049	476.915	0.29267	476.915	-0.07398
525	0.01999	477.691	0.01316	477.691	0.09801	477.691	0.00345			532	0.2257	477.691	0.01803	477.691	0.2292	477.691	-0.00243			543	0.46474	477.691	0.04431	477.691	0.39324	477.691	-0.01912
526	0.01972	478.466	0.00789	478.466	0.10464	478.466	0.00345			533	0.22542	478.466	0.01803	478.466	0.1832	478.466	-0.01251			544	0.46166	478.466	0.09668	478.466	0.26753	478.466	0.06316
527	0.0193	479.242	0.00395	479.242	0.10199	479.242	0.00215			534	0.22619	479.242	-0.02124	479.242	0.25987	479.242	-0.03267			545	0.46133	479.242	0.09668	479.242	0.31781	479.242	0.14545
528	0.01894	480.017	0.00526	480.017	0.09669	480.017	-0.00307			535	0.22721	480.017	-0.00815	480.017	0.25987	480.017	-0.03267			546	0.4624	480.017	0.04431	480.017	0.21724	480.017	0.28259
529	0.01847	480.792	0.00658	480.792	0.08477	480.792	0.000840768			536	0.22854	480.792	-0.00815	480.792	0.21387	480.792	0.00765			547	0.46386	480.792	0.01813	480.792	0.34296	480.792	0.25516
530	0.01829	481.567	0.01447	481.567	0.08212	481.567	0.00475			537	0.23013	481.567	0.03113	481.567	0.1372	481.567	0.02781			548	0.46683	481.567	0.14904	481.567	0.31781	481.567	0.14545
531	0.01796	482.342	0.01316	482.342	0.08079	482.342	0.01258			538	0.23192	482.342	0.01803	482.342	0.16787	482.342	0.01773			549	0.46925	482.342	0.2014	482.342	0.46867	482.342	-0.04655
532	0.01779	483.117	0.00921	483.117	0.08212	483.117	0.00867			539	0.23281	483.117	0.01803	483.117	0.29053	483.117	0.01773			550	0.46978	483.117	0.17522	483.117	0.46867	483.117	-0.10141
533	0.0178	483.892	0.00921	483.892	0.08477	483.892	0.01128			540	0.23304	483.892	0.03113	483.892	0.24453	483.892	-0.03267			551	0.47381	483.892	-0.0866	483.892	0.39324	483.892	-0.10141
534	0.01762	484.667	0.00789	484.667	0.08344	484.667	0.00736			541	0.23366	484.667	0.04422	484.667	0.16787	484.667	0.02781			552	0.47517	484.667	-0.11278	484.667	0.3681	484.667	0.11802
535	0.01767	485.442	0.00921	485.442	0.08344	485.442	0.00736			542	0.23249	485.442	0.01803	485.442	0.06053	485.442	-0.01251			553	0.47692	485.442	-0.0866	485.442	0.3681	485.442	0.17288
536	0.0175	486.216	0.00658	486.216	0.08477	486.216	0.00475			543	0.23236	486.216	0.01803	486.216	0.15253	486.216	0.05805			554	0.47604	486.216	0.17522	486.216	0.44353	486.216	0.14545
537	0.01766	486.991	0.01184	486.991	0.08344	486.991	0.000840768			544	0.23328	486.991	0.01803	486.991	0.21387	486.991	0.03789			555	0.47523	486.991	0.17522	486.991	0.3681	486.991	0.06316
538	0.01786	487.766	0.01316	487.766	0.08609	487.766	0.00345			545	0.23313	487.766	0.0704	487.766	0.19853	487.766	0.06813			556	0.47528	487.766	0.14904	487.766	0.29267	487.766	0.03573
539	0.01768	488.54	0.01053	488.54	0.08079	488.54	0.00345			546	0.23309	488.54	0.05731	488.54	0.12187	488.54	0.03789			557	0.47651	488.54	0.04431	488.54	0.26753	488.54	0.17288
540	0.01787	489.314	0.00789	489.314	0.08609	489.314	0.00736			547	0.23472	489.314	0.05731	489.314	0.12187	489.314	0.00765			558	0.47422	489.314	-0.03423	489.314	0.29267	489.314	0.14545
541	0.01769	490.089	0.00658	490.089	0.08079	490.089	0.00867			548	0.23689	490.089	0.04422	490.089	0.15253	490.089	-0.00243			559	0.47317	490.089	-0.13896	490.089	0.44353	490.089	0.11802
542	0.01763	490.863	0.00789	490.863	0.07682	490.863	0.00606			549	0.24037	490.863	0.08349	490.863	0.21387	490.863	0.00765			560	0.47306	490.863	-0.0866	490.863	0.5441	490.863	0.06316
543	0.01761	491.637	0.00789	491.637	0.0755	491.637	0.00997			550	0.24364	491.637	0.08349	491.637	0.16787	491.637	0.01773			561	0.47366	491.637	-0.00805	491.637	0.56924	491.637	0.25516
544	0.01782	492.411	0.00789	492.411	0.07152	492.411	0.00606			551	0.24685	492.411	0.04422	492.411	0.21387	492.411	-0.00243			562	0.47596	492.411	0.04431	492.411	0.44353	492.411	0.31002
545	0.01751	493.185	0.00789	493.185	0.0755	493.185	0.00997			552	0.24853	493.185	0.01803	493.185	0.19853	493.185	-0.01251			563	0.47817	493.185	0.01813	493.185	0.26753	493.185	0.31002
546	0.01733	493.959	0.01053	493.959	0.0702	493.959	0.01128			553	0.24983	493.959	-0.03433	493.959	0.29053	493.959	-0.00243			564	0.47705	493.959	-0.00805	493.959	0.21724	493.959	0.09059
547	0.01723	494.733	0.01053	494.733	0.07815	494.733	0.00736			554	0.25214	494.733	0.01803	494.733	0.30587	494.733	0.02781			565	0.47539	494.733	0.12286	494.733	0.21724	494.733	0.00831
548	0.01698	495.507	0.01316	495.507	0.07682	495.507	0.00736			555	0.25372	495.507	0.01803	495.507	0.2752	495.507	0.05805			566	0.47648	495.507	0.07049	495.507	0.29267	495.507	0.00831
549	0.01688	496.281	0.00658	496.281	0.08344	496.281	-0.00046358			556	0.25429	496.281	0.10967	496.281	0.2292	496.281	0.06813			567	0.47617	496.281	0.22759	496.281	0.29267	496.281	0.06316
550	0.01677	497.054	0.01579	497.054	0.07682	497.054	0.00475			557	0.25494	497.054	0.05731	497.054	0.21387	497.054	0.04797			568	0.47482	497.054	0.14904	497.054	0.31781	497.054	0.09059
551	0.01693	497.828	0.01053	497.828	0.08344	497.828	0.000840768			558	0.25455	497.828	0.05731	497.828	0.19853	497.828	0.06813			569	0.47277	497.828	0.17522	497.828	0.24239	497.828	0.03573
552	0.01681	498.601	0.01974	498.601	0.08079	498.601	0.00606			559	0.25603	498.601	-0.00815	498.601	0.2292	498.601	0.06813			570	0.47008	498.601	-0.00805	498.601	0.24239	498.601	0.11802
553	0.01654	499.375	0.01053	499.375	0.07682	499.375	0.00345			560	0.25557	499.375	0.01803	499.375	0.19853	499.375	0.12861			571	0.4655	499.375	-0.06041	499.375	0.24239	499.375	0.17288
554	0.01667	500.148	0.01447	500.148	0.06887	500.148	0.00475			561	0.25767	500.148	-0.00815	500.148	0.1832	500.148	0.08829			572	0.4637	500.148	0.04431	500.148	0.1921	500.148	0.22773
555	0.01671	500.921	0.00921	500.921	0.06755	500.921	-0.00046358			562	0.25776	500.921	0.00494	500.921	0.12187	500.921	0.07821			573	0.46291	500.921	0.14904	500.921	0.11667	500.921	0.11802
556	0.01681	501.694	0.00789	501.694	0.0755	501.694	0.000840768			563	0.25809	501.694	0.01803	501.694	0.07587	501.694	0.01773			574	0.45947	501.694	0.14904	501.694	0.11667	501.694	0.06316
557	0.01688	502.468	0.00395	502.468	0.07682	502.468	-0.00046358			564	0.25837	502.468	0.04422	502.468	0.1372	502.468	0.00765			575	0.4574	502.468	0.09668	502.468	0.21724	502.468	-0.10141
558	0.01678	503.241	0.00395	503.241	0.07285	503.241	0.00867			565	0.25839	503.241	0.08349	503.241	0.16787	503.241	-0.01251			576	0.45811	503.241	0.01813	503.241	0.34296	503.241	-0.15627
559	0.01666	504.014	0.00921	504.014	0.06887	504.014	0.00736			566	0.25727	504.014	0.04422	504.014	0.19853	504.014	0.00765			577	0.45577	504.014	0.01813	504.014	0.3681	504.014	-0.12884
560	0.01634	504.786	0.01316	504.786	0.0649	504.786	0.01388			567	0.25577	504.786	0.08349	504.786	0.2292	504.786	-0.00243			578	0.4534	504.786	-0.0866	504.786	0.41839	504.786	0.00831
561	0.01619	505.559	0.01316	505.559	0.07152	505.559	0.00606			568	0.25414	505.559	0.00494	505.559	0.16787	505.559	-0.00243			579	0.45235	505.559	-0.06041	505.559	0.44353	505.559	0.06316
562	0.01651	506.332	0.00658	506.332	0.07417	506.332	0.00997			569	0.25133	506.332	0.01803	506.332	0.19853	506.332	-0.02259			580	0.45102	506.332	-0.03423	506.332	0.46867	506.332	0.09059
563	0.01643	507.105	0.00658	507.105	0.0755	507.105	0.00606			570	0.24832	507.105	-0.04742	507.105	0.07587	507.105	0.00765			581	0.44769	507.105	-0.03423	507.105	0.41839	507.105	0.14545
564	0.01621	507.877	0.00658	507.877	0.07682	507.877	0.01258			571	0.24625	507.877	0.05731	507.877	0.0912	507.877	0.04797			582	0.44542	507.877	-0.00805	507.877	0.29267	507.877	0.25516
565	0.01608	508.65	0.01711	508.65	0.07417	508.65	0.00606			572	0.24361	508.65	0.05731	508.65	0.02987	508.65	0.09837			583	0.44153	508.65	-0.00805	508.65	0.29267	508.65	0.20031
566	0.01595	509.422	0.01842	509.422	0.07417	509.422	0.00475			573	0.24113	509.422	0.0704	509.422	0.06053	509.422	0.10845			584	0.43468	509.422	0.01813	509.422	0.31781	509.422	0.14545
567	0.01599	510.195	0.01711	510.195	0.06755	510.195	-0.00046358			574	0.23954	510.195	-0.00815	510.195	0.0912	510.195	0.09837			585	0.43033	510.195	0.04431	510.195	0.46867	510.195	0.03573
568	0.01621	510.967	0.01316	510.967	0.06755	510.967	-0.00046358			575	0.23817	510.967	0.01803	510.967	0.1832	510.967	0.07821			586	0.42644	510.967	-0.00805	510.967	0.41839	510.967	0.14545
569	0.01622	511.739	0.00658	511.739	0.06755	511.739	-0.00307			576	0.23713	511.739	0.03113	511.739	0.15253	511.739	0.05805			587	0.42027	511.739	0.01813	511.739	0.41839	511.739	-0.04655
570	0.01623	512.511	0.00921	512.511	0.06623	512.511	-0.00177			577	0.23684	512.511	0.05731	512.511	0.15253	512.511	0.04797			588	0.41803	512.511	-0.16514	512.511	0.3681	512.511	0.03573
571	0.01596	513.283	0.00526	513.283	0.06623	513.283	0.00345			578	0.23674	513.283	0.05731	513.283	0.0452	513.283	0.01773			589	0.41292	513.283	-0.0866	513.283	0.34296	513.283	-0.10141
572	0.01571	514.055	0.01316	514.055	0.0649	514.055	0.00215			579	0.23583	514.055	0.0704	514.055	0.0452	514.055	-0.01251			590	0.40936	514.055	-0.13896	514.055	0.29267	514.055	0.14545
573	0.01593	514.827	0.01316	514.827	0.06887	514.827	0.00345			580	0.23529	514.827	0.05731	514.827	0.01453	514.827	-0.01251			591	0.40696	514.827	0.07049	514.827	0.1921	514.827	0.03573
574	0.01602	515.599	0.01711	515.599	0.06755	515.599	-0.00046358			581	0.23406	515.599	0.05731	515.599	0.02987	515.599	0.01773			592	0.40508	515.599	0.07049	515.599	0.14181	515.599	0.06316
575	0.01591	516.371	0.01316	516.371	0.06623	516.371	0.00736			582	0.23192	516.371	0.05731	516.371	0.0452	516.371	0.07821			593	0.40511	516.371	0.17522	516.371	0.24239	516.371	0.06316
576	0.01575	517.142	0.01447	517.142	0.0596	517.142	0.00867			583	0.23056	517.142	0.03113	517.142	0.07587	517.142	0.09837			594	0.40445	517.142	0.09668	517.142	0.29267	517.142	0.17288
577	0.01565	517.914	0.01184	517.914	0.05563	517.914	0.01388			584	0.2287	517.914	0.03113	517.914	0.0912	517.914	0.06813			595	0.4022	517.914	0.04431	517.914	0.29267	517.914	0.09059
578	0.01563	518.686	0.00921	518.686	0.04901	518.686	0.01649			585	0.2256	518.686	0.01803	518.686	0.16787	518.686	0.02781			596	0.39852	518.686	-0.03423	518.686	0.26753	518.686	0.06316
579	0.01557	519.457	0.00395	519.457	0.04768	519.457	0.01388			586	0.22351	519.457	0.0704	519.457	0.12187	519.457	0.02781			597	0.39498	519.457	-0.03423	519.457	0.1921	519.457	0.03573
580	0.01573	520.228	0.00132	520.228	0.04238	520.228	0.00867			587	0.22105	520.228	0.05731	520.228	0.16787	520.228	0.04797			598	0.39394	520.228	-0.00805	520.228	0.31781	520.228	0.03573
581	0.01539	521	0.00658	521	0.05033	521	0.00997			588	0.21837	521	0.04422	521	0.10653	521	0.04797			599	0.39212	521	0.01813	521	0.31781	521	0.00831
582	0.01507	521.771	0.00526	521.771	0.05298	521.771	0.01128			589	0.21692	521.771	0.05731	521.771	0.1832	521.771	0.07821			600	0.38978	521.771	0.07049	521.771	0.34296	521.771	-0.04655
583	0.01473	522.542	0.00921	522.542	0.06225	522.542	0.01388			590	0.21745	522.542	0.04422	522.542	0.16787	522.542	0.05805			601	0.38599	522.542	0.07049	522.542	0.26753	522.542	0.14545
584	0.01436	523.313	0.00921	523.313	0.05828	523.313	-0.00177			591	0.21654	523.313	0.0704	523.313	0.21387	523.313	0.07821			602	0.38066	523.313	0.14904	523.313	0.24239	523.313	0.22773
585	0.01428	524.084	0.01579	524.084	0.05828	524.084	-0.00177			592	0.21698	524.084	0.05731	524.084	0.1832	524.084	0.05805			603	0.37562	524.084	0.07049	524.084	0.24239	524.084	0.20031
586	0.01412	524.855	0.01184	524.855	0.0543	524.855	-0.00307			593	0.21772	524.855	0.0704	524.855	0.1372	524.855	0.04797			604	0.37311	524.855	0.17522	524.855	0.29267	524.855	0.11802
587	0.01411	525.626	0.01184	525.626	0.05695	525.626	0.00345			594	0.21903	525.626	0.04422	525.626	0.0912	525.626	0.02781			605	0.36996	525.626	0.09668	525.626	0.31781	525.626	0.11802
588	0.01376	526.397	0.01316	526.397	0.0543	526.397	0.00345			595	0.2178	526.397	0.00494	526.397	0.07587	526.397	0.01773			606	0.36502	526.397	0.09668	526.397	0.31781	526.397	0.20031
589	0.01365	527.168	0.01316	527.168	0.05563	527.168	0.00606			596	0.21836	527.168	-0.00815	527.168	0.12187	527.168	0.03789			607	0.36013	527.168	-0.00805	527.168	0.04124	527.168	0.20031
590	0.01328	527.938	0.01184	527.938	0.04768	527.938	0.00997			597	0.21841	527.938	0.01803	527.938	0.0452	527.938	0.02781			608	0.35629	527.938	0.04431	527.938	0.0161	527.938	0.14545
591	0.01327	528.709	0.00789	528.709	0.05033	528.709	0.01258			598	0.21757	528.709	0.04422	528.709	0.06053	528.709	0.00765			609	0.35073	528.709	0.07049	528.709	-0.03419	528.709	0.17288
592	0.01325	529.479	0.00921	529.479	0.0543	529.479	0.01649			599	0.21688	529.479	0.08349	529.479	0.06053	529.479	-0.00243			610	0.34768	529.479	0.04431	529.479	0.24239	529.479	0.28259
593	0.0129	530.25	0.01316	530.25	0.05695	530.25	0.01128			600	0.2145	530.25	0.04422	530.25	0.16787	530.25	0.02781			611	0.34702	530.25	0.01813	530.25	0.26753	530.25	0.41973
594	0.01279	531.02	0.01316	531.02	0.05563	531.02	0.00997			601	0.21312	531.02	-0.02124	531.02	0.10653	531.02	0.01773			612	0.3457	531.02	0.04431	531.02	0.34296	531.02	0.33745
595	0.01257	531.79	0.01579	531.79	0.04768	531.79	0.00345			602	0.21083	531.79	-0.00815	531.79	0.06053	531.79	-0.00243			613	0.34453	531.79	-0.00805	531.79	0.26753	531.79	0.14545
596	0.01234	532.56	0.01316	532.56	0.05298	532.56	0.00997			603	0.20898	532.56	-0.00815	532.56	0.01453	532.56	-0.02259			614	0.34223	532.56	-0.11278	532.56	0.26753	532.56	0.00831
597	0.01214	533.331	0.01184	533.331	0.04901	533.331	0.00736			604	0.20716	533.331	0.04422	533.331	0.06053	533.331	-0.03267			615	0.34059	533.331	-0.11278	533.331	0.34296	533.331	0.03573
598	0.0121	534.101	0.01053	534.101	0.04901	534.101	0.00997			605	0.20481	534.101	-0.03433	534.101	0.02987	534.101	-0.02259			616	0.33608	534.101	0.07049	534.101	0.39324	534.101	0.09059
599	0.01197	534.871	0.00921	534.871	0.04503	534.871	0.00997			606	0.20284	534.871	-0.02124	534.871	0.07587	534.871	0.02781			617	0.33211	534.871	0.25377	534.871	0.29267	534.871	0.06316
600	0.01183	535.64	0.01316	535.64	0.04503	535.64	0.01128			607	0.19982	535.64	-0.02124	535.64	0.0452	535.64	0.05805			618	0.3275	535.64	0.2014	535.64	0.11667	535.64	0.09059
601	0.01164	536.41	0.01447	536.41	0.04636	536.41	0.01128			608	0.19954	536.41	0.04422	536.41	0.0912	536.41	0.07821			619	0.32237	536.41	0.07049	536.41	0.11667	536.41	0.11802
602	0.01162	537.18	0.01579	537.18	0.04901	537.18	0.00736			609	0.19874	537.18	0.09658	537.18	0.01453	537.18	0.00765			620	0.31673	537.18	-0.03423	537.18	0.14181	537.18	0.11802
603	0.01112	537.95	0.01579	537.95	0.04636	537.95	0.00736			610	0.19752	537.95	0.05731	537.95	0.01453	537.95	0.02781			621	0.30924	537.95	-0.00805	537.95	0.21724	537.95	0.11802
604	0.01101	538.719	0.01711	538.719	0.04636	538.719	0.00345			611	0.19657	538.719	0.04422	538.719	-0.01613	538.719	-0.00243			622	0.30386	538.719	-0.00805	538.719	0.21724	538.719	0.17288
605	0.01093	539.489	0.01974	539.489	0.04106	539.489	-0.00046358			612	0.19589	539.489	-0.00815	539.489	0.10653	539.489	0.03789			623	0.29816	539.489	-0.06041	539.489	0.29267	539.489	0.20031
606	0.01042	540.258	0.01974	540.258	0.04371	540.258	0.000840768			613	0.19554	540.258	0.05731	540.258	0.10653	540.258	0.03789			624	0.29258	540.258	-0.0866	540.258	0.3681	540.258	0.09059
607	0.01049	541.028	0.01316	541.028	0.05033	541.028	0.00606			614	0.19403	541.028	0.03113	541.028	0.12187	541.028	0.08829			625	0.29065	541.028	0.04431	541.028	0.3681	541.028	0.03573
608	0.01033	541.797	0.00658	541.797	0.04901	541.797	0.00997			615	0.1931	541.797	0.04422	541.797	0.02987	541.797	0.07821			626	0.28808	541.797	0.01813	541.797	0.34296	541.797	0.06316
609	0.01015	542.566	0.00526	542.566	0.05166	542.566	0.00736			616	0.19079	542.566	0.04422	542.566	0.0912	542.566	0.03789			627	0.28567	542.566	0.01813	542.566	0.24239	542.566	0.20031
610	0.01005	543.335	0.00789	543.335	0.04503	543.335	0.00475			617	0.1861	543.335	0.09658	543.335	0.12187	543.335	-0.01251			628	0.28212	543.335	0.01813	543.335	0.14181	543.335	0.14545
611	0.00995	544.104	0.01184	544.104	0.04371	544.104	0.00736			618	0.1821	544.104	0.09658	544.104	0.0912	544.104	-0.02259			629	0.28019	544.104	0.09668	544.104	0.1921	544.104	0.03573
612	0.01	544.873	0.00921	544.873	0.04503	544.873	0.00736			619	0.17882	544.873	0.10967	544.873	0.06053	544.873	-0.03267			630	0.27903	544.873	0.14904	544.873	0.24239	544.873	0.03573
613	0.00987	545.642	0.01447	545.642	0.03841	545.642	0.00475			620	0.17553	545.642	0.03113	545.642	-0.000799511	545.642	-0.03267			631	0.27689	545.642	-0.06041	545.642	0.3681	545.642	0.17288
614	0.0102	546.411	0.01579	546.411	0.04238	546.411	0.000840768			621	0.17187	546.411	0.0704	546.411	0.0452	546.411	-0.02259			632	0.27325	546.411	-0.06041	546.411	0.29267	546.411	0.31002
615	0.01008	547.18	0.01711	547.18	0.03576	547.18	0.000840768			622	0.1685	547.18	0.04422	547.18	-0.01613	547.18	-0.02259			633	0.27087	547.18	0.04431	547.18	0.24239	547.18	0.20031
616	0.0097	547.948	0.01447	547.948	0.04371	547.948	0.00345			623	0.16447	547.948	0.10967	547.948	0.02987	547.948	0.01773			634	0.26729	547.948	0.2014	547.948	0.1921	547.948	0.14545
617	0.00964	548.717	0.00789	548.717	0.04106	548.717	0.00736			624	0.16159	548.717	0.10967	548.717	-0.01613	548.717	-0.01251			635	0.26421	548.717	0.22759	548.717	0.24239	548.717	0.09059
618	0.00945	549.485	0.01053	549.485	0.04768	549.485	0.00345			625	0.16008	549.485	0.10967	549.485	0.06053	549.485	0.01773			636	0.26017	549.485	0.12286	549.485	0.34296	549.485	0.14545
619	0.00938	550.254	0.00921	550.254	0.03841	550.254	0.00345			626	0.15904	550.254	0.12276	550.254	0.06053	550.254	0.01773			637	0.25757	550.254	0.14904	550.254	0.39324	550.254	0.14545
620	0.00949	551.022	0.01184	551.022	0.03444	551.022	0.000840768			627	0.15774	551.022	0.05731	551.022	0.10653	551.022	0.07821			638	0.25285	551.022	0.22759	551.022	0.34296	551.022	0.14545
621	0.00913	551.791	0.01053	551.791	0.03179	551.791	0.00475			628	0.15571	551.791	0.04422	551.791	0.0912	551.791	0.08829			639	0.2481	551.791	0.27995	551.791	0.26753	551.791	0.14545
622	0.00876	552.559	0.00921	552.559	0.03709	552.559	0.00606			629	0.1546	552.559	-0.00815	552.559	0.12187	552.559	0.11853			640	0.24471	552.559	0.27995	552.559	0.24239	552.559	0.17288
623	0.00883	553.327	0.00789	553.327	0.04371	553.327	0.00997			630	0.15376	553.327	0.03113	553.327	0.06053	553.327	0.09837			641	0.2416	553.327	0.22759	553.327	0.21724	553.327	0.17288
624	0.00853	554.095	0.01053	554.095	0.04238	554.095	0.00736			631	0.15301	554.095	0.08349	554.095	0.06053	554.095	0.11853			642	0.23629	554.095	0.12286	554.095	0.24239	554.095	0.11802
625	0.00831	554.863	0.01579	554.863	0.04503	554.863	0.01128			632	0.15255	554.863	0.05731	554.863	0.0452	554.863	0.06813			643	0.23219	554.863	0.09668	554.863	0.29267	554.863	0.17288
626	0.00817	555.631	0.01974	555.631	0.04106	555.631	0.00736			633	0.15095	555.631	0.04422	555.631	0.1372	555.631	0.05805			644	0.22905	555.631	-0.0866	555.631	0.24239	555.631	0.20031
627	0.00802	556.399	0.01711	556.399	0.03709	556.399	0.00867			634	0.1486	556.399	0.00494	556.399	0.10653	556.399	0.01773			645	0.22529	556.399	0.01813	556.399	0.1921	556.399	0.14545
628	0.00775	557.167	0.00921	557.167	0.03311	557.167	0.00215			635	0.14569	557.167	0.00494	557.167	0.12187	557.167	0.04797			646	0.22157	557.167	0.01813	557.167	0.14181	557.167	0.00831
629	0.00786	557.934	0.00921	557.934	0.03709	557.934	-0.00046358			636	0.14361	557.934	-0.04742	557.934	0.0912	557.934	0.04797			647	0.21918	557.934	0.17522	557.934	0.1921	557.934	0.00831
630	0.00757	558.702	0.01053	558.702	0.04371	558.702	-0.00177			637	0.14239	558.702	-0.00815	558.702	0.0912	558.702	0.02781			648	0.21614	558.702	0.12286	558.702	0.1921	558.702	0.00831
631	0.00749	559.469	0.01711	559.469	0.04768	559.469	-0.00177			638	0.13928	559.469	-0.00815	559.469	0.01453	559.469	0.02781			649	0.21493	559.469	0.09668	559.469	0.1921	559.469	0.09059
632	0.0075	560.237	0.01711	560.237	0.04503	560.237	-0.00046358			639	0.13673	560.237	0.01803	560.237	0.0452	560.237	0.00765			650	0.21222	560.237	0.14904	560.237	0.21724	560.237	0.06316
633	0.00759	561.004	0.00921	561.004	0.04636	561.004	0.000840768			640	0.13422	561.004	-0.00815	561.004	0.01453	561.004	0.00765			651	0.20957	561.004	0.14904	561.004	0.29267	561.004	0.22773
634	0.0075	561.772	0.01184	561.772	0.04238	561.772	0.00345			641	0.13163	561.772	0.03113	561.772	0.02987	561.772	-0.00243			652	0.20733	561.772	0.2014	561.772	0.29267	561.772	0.25516
635	0.0076	562.539	0.01184	562.539	0.04106	562.539	0.00606			642	0.12969	562.539	0.04422	562.539	-0.01613	562.539	0.00765			653	0.2045	562.539	0.09668	562.539	0.34296	562.539	0.36488
636	0.00746	563.306	0.01579	563.306	0.03841	563.306	0.00475			643	0.12839	563.306	0.08349	563.306	-0.01613	563.306	0.03789			654	0.20292	563.306	0.09668	563.306	0.31781	563.306	0.28259
637	0.00716	564.073	0.01184	564.073	0.04371	564.073	0.000840768			644	0.12646	564.073	0.0704	564.073	-0.000799511	564.073	0.02781			655	0.20066	564.073	0.07049	564.073	0.34296	564.073	0.22773
638	0.00676	564.84	0.01053	564.84	0.05033	564.84	0.00215			645	0.1241	564.84	0.08349	564.84	0.07587	564.84	0.05805			656	0.19569	564.84	0.25377	564.84	0.29267	564.84	0.17288
639	0.00661	565.607	0.01447	565.607	0.05033	565.607	0.00606			646	0.12253	565.607	0.01803	565.607	0.15253	565.607	0.01773			657	0.19015	565.607	0.25377	565.607	0.31781	565.607	0.33745
640	0.00639	566.374	0.01316	566.374	0.04238	566.374	0.01258			647	0.12158	566.374	0.03113	566.374	0.1832	566.374	0.00765			658	0.18612	566.374	0.25377	566.374	0.29267	566.374	0.22773
641	0.00642	567.141	0.01184	567.141	0.03179	567.141	0.00606			648	0.12039	567.141	0.12276	567.141	0.12187	567.141	-0.02259			659	0.18396	567.141	0.04431	567.141	0.29267	567.141	0.22773
642	0.00643	567.908	0.01184	567.908	0.03179	567.908	0.00475			649	0.11935	567.908	0.17513	567.908	0.10653	567.908	-0.03267			660	0.17932	567.908	0.09668	567.908	0.1921	567.908	0.00831
643	0.00624	568.674	0.00921	568.674	0.03576	568.674	-0.00177			650	0.11856	568.674	0.18822	568.674	0.0912	568.674	-0.00243			661	0.17567	568.674	0.07049	568.674	0.16696	568.674	0.03573
644	0.00571	569.441	0.01447	569.441	0.03841	569.441	0.00345			651	0.11759	569.441	0.12276	569.441	0.06053	569.441	-0.00243			662	0.1726	569.441	0.07049	569.441	0.16696	569.441	-0.12884
645	0.00583	570.207	0.01184	570.207	0.03444	570.207	0.00345			652	0.11716	570.207	0.13585	570.207	0.06053	570.207	0.02781			663	0.16847	570.207	0.12286	570.207	0.26753	570.207	-0.01912
646	0.00584	570.974	0.01579	570.974	0.03179	570.974	0.00606			653	0.11635	570.974	0.10967	570.974	0.06053	570.974	0.00765			664	0.16636	570.974	0.17522	570.974	0.14181	570.974	0.06316
647	0.00582	571.74	0.01184	571.74	0.03179	571.74	0.00215			654	0.11569	571.74	0.08349	571.74	0.10653	571.74	0.04797			665	0.16538	571.74	0.27995	571.74	0.21724	571.74	0.20031
648	0.00559	572.506	0.01711	572.506	0.03311	572.506	-0.00177			655	0.11322	572.506	0.01803	572.506	0.1372	572.506	0.06813			666	0.16318	572.506	0.25377	572.506	0.06639	572.506	0.09059
649	0.00542	573.272	0.01447	573.272	0.03974	573.272	0.000840768			656	0.11131	573.272	0.04422	573.272	0.12187	573.272	0.07821			667	0.16096	573.272	0.33231	573.272	0.21724	573.272	0.00831
650	0.00527	574.039	0.01447	574.039	0.04503	574.039	0.00475			657	0.10973	574.039	0.05731	574.039	0.10653	574.039	0.03789			668	0.15934	574.039	0.17522	574.039	0.11667	574.039	-0.01912
651	0.00502	574.805	0.00658	574.805	0.04238	574.805	0.00867			658	0.10779	574.805	0.04422	574.805	0.12187	574.805	0.01773			669	0.1572	574.805	0.12286	574.805	0.26753	574.805	0.00831
652	0.00519	575.571	0.00789	575.571	0.04238	575.571	0.00475			659	0.10573	575.571	0.03113	575.571	0.1372	575.571	0.02781			670	0.15432	575.571	0.14904	575.571	0.1921	575.571	0.09059
653	0.00514	576.337	0.00526	576.337	0.03841	576.337	0.00215			660	0.10339	576.337	-0.00815	576.337	0.12187	576.337	0.01773			671	0.15232	576.337	0.25377	576.337	0.21724	576.337	0.14545
654	0.00513	577.102	0.00658	577.102	0.03974	577.102	-0.00046358			661	0.10258	577.102	0.05731	577.102	0.02987	577.102	0.04797			672	0.15005	577.102	0.22759	577.102	0.21724	577.102	0.17288
655	0.0052	577.868	0.00526	577.868	0.03576	577.868	0.00736			662	0.10063	577.868	0.03113	577.868	0.06053	577.868	0.03789			673	0.14812	577.868	0.14904	577.868	0.26753	577.868	0.17288
656	0.0052	578.634	0.00789	578.634	0.03974	578.634	0.00736			663	0.099	578.634	0.08349	578.634	-0.01613	578.634	0.08829			674	0.14552	578.634	0.2014	578.634	0.21724	578.634	0.14545
657	0.00525	579.399	0.00921	579.399	0.04106	579.399	0.01649			664	0.09767	579.399	0.03113	579.399	-0.01613	579.399	0.04797			675	0.14266	579.399	0.12286	579.399	0.09153	579.399	0.20031
658	0.0052	580.165	0.00526	580.165	0.03709	580.165	0.00867			665	0.0956	580.165	0.04422	580.165	-0.0928	580.165	0.05805			676	0.13916	580.165	-0.00805	580.165	0.04124	580.165	0.17288
659	0.00528	580.93	0.00789	580.93	0.03444	580.93	0.01519			666	0.09411	580.93	-0.00815	580.93	-0.01613	580.93	-0.01251			677	0.13654	580.93	-0.00805	580.93	0.06639	580.93	0.14545
660	0.00525	581.696	0.00658	581.696	0.03311	581.696	0.00606			667	0.09316	581.696	-0.00815	581.696	-0.03147	581.696	0.03789			678	0.13313	581.696	0.07049	581.696	0.14181	581.696	0.14545
661	0.00499	582.461	0.01447	582.461	0.04106	582.461	0.00997			668	0.09221	582.461	0.01803	582.461	-0.01613	582.461	-0.03267			679	0.13055	582.461	0.17522	582.461	0.26753	582.461	0.17288
662	0.00488	583.226	0.00921	583.226	0.03974	583.226	0.00475			669	0.09032	583.226	0.04422	583.226	-0.01613	583.226	0.01773			680	0.1265	583.226	0.17522	583.226	0.3681	583.226	0.25516
663	0.00465	583.991	0.00921	583.991	0.03709	583.991	0.00475			670	0.08808	583.991	0.04422	583.991	-0.000799511	583.991	-0.04275			681	0.12408	583.991	0.2014	583.991	0.29267	583.991	0.31002
664	0.00481	584.756	0.00658	584.756	0.02914	584.756	0.00215			671	0.08715	584.756	0.00494	584.756	0.02987	584.756	0.06813			682	0.12104	584.756	0.17522	584.756	0.21724	584.756	0.28259
665	0.00487	585.521	0.00921	585.521	0.03576	585.521	0.00345			672	0.0858	585.521	0.0704	585.521	0.01453	585.521	0.03789			683	0.11768	585.521	0.17522	585.521	0.21724	585.521	0.14545
666	0.00489	586.286	0.00921	586.286	0.04371	586.286	0.00215			673	0.08489	586.286	0.01803	586.286	0.10653	586.286	0.08829			684	0.11543	586.286	0.14904	586.286	0.29267	586.286	-0.04655
667	0.00485	587.051	0.00789	587.051	0.04636	587.051	0.00606			674	0.08241	587.051	0.03113	587.051	0.12187	587.051	0.04797			685	0.11259	587.051	0.17522	587.051	0.29267	587.051	-0.07398
668	0.00455	587.816	0.00789	587.816	0.04238	587.816	0.00215			675	0.08051	587.816	-0.0736	587.816	0.1372	587.816	0.09837			686	0.11057	587.816	0.12286	587.816	0.14181	587.816	-0.01912
669	0.00475	588.58	0.01184	588.58	0.04503	588.58	0.00345			676	0.07853	588.58	0.01803	588.58	0.02987	588.58	0.06813			687	0.10911	588.58	0.12286	588.58	0.11667	588.58	0.11802
670	0.00483	589.345	0.01711	589.345	0.03841	589.345	-0.00046358			677	0.07632	589.345	0.01803	589.345	-0.000799511	589.345	0.06813			688	0.10765	589.345	0.09668	589.345	0.1921	589.345	0.17288
671	0.00497	590.11	0.01316	590.11	0.03974	590.11	0.00215			678	0.07462	590.11	0.01803	590.11	0.01453	590.11	0.00765			689	0.10727	590.11	0.09668	590.11	0.21724	590.11	0.25516
672	0.00475	590.874	0.01316	590.874	0.02649	590.874	0.01388			679	0.07257	590.874	0.04422	590.874	0.06053	590.874	0.01773			690	0.10652	590.874	0.07049	590.874	0.29267	590.874	0.22773
673	0.00465	591.638	0.00921	591.638	0.03444	591.638	0.01519			680	0.07139	591.638	0.0704	591.638	0.0452	591.638	0.00765			691	0.10507	591.638	0.04431	591.638	0.26753	591.638	0.33745
674	0.00457	592.403	0.01316	592.403	0.02781	592.403	0.0178			681	0.0699	592.403	0.10967	592.403	0.06053	592.403	0.05805			692	0.10334	592.403	-0.0866	592.403	0.26753	592.403	0.22773
675	0.0044	593.167	0.01316	593.167	0.02914	593.167	0.00736			682	0.06862	593.167	0.04422	593.167	0.0452	593.167	0.07821			693	0.10224	593.167	-0.00805	593.167	0.1921	593.167	0.22773
676	0.00441	593.931	0.01579	593.931	0.02252	593.931	0.00345			683	0.06787	593.931	-0.03433	593.931	0.07587	593.931	0.07821			694	0.10066	593.931	0.01813	593.931	0.16696	593.931	0.03573
677	0.0045	594.695	0.01316	594.695	0.02384	594.695	0.000840768			684	0.06655	594.695	0.00494	594.695	0.02987	594.695	0.07821			695	0.09936	594.695	0.14904	594.695	0.16696	594.695	0.17288
678	0.00453	595.459	0.01447	595.459	0.02781	595.459	0.000840768			685	0.06526	595.459	0.04422	595.459	0.0452	595.459	0.06813			696	0.09806	595.459	0.04431	595.459	0.1921	595.459	0.22773
679	0.00428	596.223	0.01974	596.223	0.03311	596.223	0.00345			686	0.06398	596.223	0.0704	596.223	0.0912	596.223	0.05805			697	0.0952	596.223	0.12286	596.223	0.09153	596.223	0.36488
680	0.00415	596.987	0.01974	596.987	0.03444	596.987	0.000840768			687	0.06329	596.987	0.03113	596.987	0.12187	596.987	0.02781			698	0.09276	596.987	0.14904	596.987	0.1921	596.987	0.17288
681	0.00401	597.751	0.01842	597.751	0.03311	597.751	-0.00046358			688	0.06237	597.751	0.01803	597.751	0.0912	597.751	0.02781			699	0.08938	597.751	0.09668	597.751	0.16696	597.751	-0.01912
682	0.00379	598.514	0.01053	598.514	0.03576	598.514	0.000840768			689	0.06157	598.514	0.09658	598.514	0.02987	598.514	-0.00243			700	0.08633	598.514	0.07049	598.514	0.21724	598.514	-0.12884
683	0.00373	599.278	0.01447	599.278	0.03179	599.278	0.00345			690	0.06067	599.278	0.12276	599.278	0.01453	599.278	0.02781			701	0.08498	599.278	0.04431	599.278	0.1921	599.278	-0.04655
684	0.00359	600.042	0.01184	600.042	0.03444	600.042	0.00736			691	0.05964	600.042	0.13585	600.042	0.01453	600.042	-0.01251			702	0.08396	600.042	0.2014	600.042	0.1921	600.042	-0.01912
685	0.00343	600.805	0.01447	600.805	0.02914	600.805	0.00606			692	0.05841	600.805	0.10967	600.805	0.06053	600.805	0.01773			703	0.0809	600.805	0.09668	600.805	0.29267	600.805	0.03573
686	0.0034	601.568	0.01184	601.568	0.03444	601.568	0.00867			693	0.05771	601.568	0.10967	601.568	0.06053	601.568	-0.02259			704	0.07842	601.568	0.22759	601.568	0.1921	601.568	0.03573
687	0.00331	602.332	0.01447	602.332	0.02914	602.332	0.00606			694	0.05681	602.332	0.09658	602.332	0.16787	602.332	0.02781			705	0.07739	602.332	0.12286	602.332	0.21724	602.332	0.20031
688	0.00317	603.095	0.01447	603.095	0.03179	603.095	0.00867			695	0.05578	603.095	0.09658	603.095	0.0912	603.095	0.02781			706	0.07507	603.095	0.2014	603.095	0.11667	603.095	0.11802
689	0.00311	603.858	0.01579	603.858	0.03444	603.858	0.01128			696	0.0546	603.858	-0.00815	603.858	0.0912	603.858	0.04797			707	0.07338	603.858	0.09668	603.858	0.21724	603.858	0.14545
690	0.00304	604.621	0.01842	604.621	0.03841	604.621	0.00997			697	0.05342	604.621	0.00494	604.621	-0.01613	604.621	0.01773			708	0.07263	604.621	0.14904	604.621	0.26753	604.621	0.03573
691	0.003	605.384	0.01579	605.384	0.03974	605.384	0.00867			698	0.0523	605.384	0.03113	605.384	-0.000799511	605.384	0.07821			709	0.07116	605.384	0.07049	605.384	0.24239	605.384	0.20031
692	0.00285	606.147	0.01711	606.147	0.03444	606.147	0.000840768			699	0.0508	606.147	0.14894	606.147	0.01453	606.147	0.07821			710	0.0687	606.147	0.09668	606.147	0.21724	606.147	0.14545
693	0.00285	606.91	0.01579	606.91	0.02914	606.91	-0.00046358			700	0.04974	606.91	0.08349	606.91	0.07587	606.91	0.08829			711	0.06652	606.91	0.14904	606.91	0.14181	606.91	0.28259
694	0.00258	607.673	0.02237	607.673	0.03179	607.673	0.00215			701	0.04892	607.673	0.0704	607.673	0.0452	607.673	0.03789			712	0.06455	607.673	0.14904	607.673	0.09153	607.673	0.17288
695	0.00268	608.436	0.01711	608.436	0.03179	608.436	0.00867			702	0.04805	608.436	0.04422	608.436	0.07587	608.436	0.01773			713	0.06252	608.436	0.12286	608.436	0.14181	608.436	0.09059
696	0.00287	609.198	0.01579	609.198	0.03046	609.198	0.01258			703	0.04673	609.198	0.0704	609.198	0.0452	609.198	0.03789			714	0.06144	609.198	0.09668	609.198	0.11667	609.198	0.00831
697	0.00305	609.961	0.00526	609.961	0.02781	609.961	0.00736			704	0.04606	609.961	0.0704	609.961	0.0912	609.961	0.04797			715	0.06057	609.961	0.2014	609.961	0.21724	609.961	-0.01912
698	0.00311	610.723	0.01579	610.723	0.02914	610.723	0.00215			705	0.04468	610.723	0.03113	610.723	0.07587	610.723	0.06813			716	0.05895	610.723	0.14904	610.723	0.14181	610.723	0.22773
699	0.00328	611.486	0.01053	611.486	0.02914	611.486	0.00215			706	0.04331	611.486	0.04422	611.486	0.06053	611.486	0.04797			717	0.05705	611.486	0.22759	611.486	0.11667	611.486	0.17288
700	0.00354	612.248	0.01711	612.248	0.02914	612.248	0.00345			707	0.04222	612.248	0.00494	612.248	0.06053	612.248	-0.01251			718	0.05598	612.248	0.14904	612.248	0.14181	612.248	0.20031
701	0.00361	613.01	0.01184	613.01	0.03179	613.01	0.00606			708	0.04134	613.01	0.05731	613.01	0.0452	613.01	-0.01251			719	0.05529	613.01	0.17522	613.01	0.21724	613.01	-0.04655
702	0.0037	613.772	0.01579	613.772	0.03444	613.772	0.00736			709	0.04019	613.772	0.05731	613.772	0.06053	613.772	0.01773			720	0.05609	613.772	0.01813	613.772	0.26753	613.772	0.03573
703	0.00356	614.535	0.00921	614.535	0.03709	614.535	0.01128			710	0.03892	614.535	0.0704	614.535	0.01453	614.535	0.00765			721	0.05436	614.535	-0.03423	614.535	0.24239	614.535	-0.01912
704	0.0033	615.297	0.01184	615.297	0.03311	615.297	0.00736			711	0.03777	615.297	0.09658	615.297	0.06053	615.297	0.04797			722	0.05283	615.297	-0.00805	615.297	0.21724	615.297	0.25516
705	0.00317	616.059	0.01316	616.059	0.04106	616.059	0.00736			712	0.03661	616.059	0.12276	616.059	-0.01613	616.059	0.01773			723	0.05127	616.059	0.01813	616.059	0.1921	616.059	0.14545
706	0.00294	616.82	0.02237	616.82	0.03576	616.82	0.00475			713	0.03539	616.82	0.08349	616.82	0.0452	616.82	0.07821			724	0.05111	616.82	0.09668	616.82	0.24239	616.82	0.22773
707	0.00247	617.582	0.01974	617.582	0.03576	617.582	0.01128			714	0.03573	617.582	0.01803	617.582	-0.0468	617.582	0.02781			725	0.05074	617.582	0.09668	617.582	0.16696	617.582	0.11802
708	0.00231	618.344	0.01447	618.344	0.02914	618.344	0.00736			715	0.03535	618.344	-0.00815	618.344	0.0912	618.344	0.00765			726	0.04989	618.344	0.12286	618.344	0.21724	618.344	0.20031
709	0.00221	619.106	0.01053	619.106	0.02649	619.106	0.00475			716	0.03531	619.106	0.03113	619.106	0.07587	619.106	-0.00243			727	0.04888	619.106	0.07049	619.106	0.14181	619.106	0.09059
710	0.00212	619.867	0.00263	619.867	0.02384	619.867	-0.00046358			717	0.03419	619.867	0.05731	619.867	0.12187	619.867	0.02781			728	0.0464	619.867	0.12286	619.867	0.09153	619.867	-0.01912
711	0.00178	620.629	0.00526	620.629	0.02252	620.629	0.00215			718	0.03337	620.629	0.10967	620.629	-0.000799511	620.629	0.02781			729	0.04496	620.629	0.14904	620.629	-0.00904	620.629	0.00831
712	0.00187	621.39	0.00921	621.39	0.02119	621.39	0.00606			719	0.03241	621.39	0.10967	621.39	0.06053	621.39	0.01773			730	0.04342	621.39	0.17522	621.39	-0.1599	621.39	0.00831
713	0.00171	622.151	0.01184	622.151	0.02649	622.151	0.00345			720	0.03199	622.151	0.12276	622.151	-0.000799511	622.151	0.00765			731	0.0414	622.151	0.17522	622.151	-0.18504	622.151	0.14545
714	0.00177	622.913	0.01184	622.913	0.02252	622.913	0.00606			721	0.0317	622.913	0.04422	622.913	0.07587	622.913	0.05805			732	0.0399	622.913	0.09668	622.913	-0.10961	622.913	0.09059
715	0.00194	623.674	0.00789	623.674	0.02384	623.674	0.000840768			722	0.03059	623.674	0.00494	623.674	-0.03147	623.674	0.10845			733	0.03881	623.674	0.22759	623.674	0.0161	623.674	0.17288
716	0.00221	624.435	0.01316	624.435	0.01589	624.435	0.00606			723	0.02972	624.435	-0.04742	624.435	0.01453	624.435	0.09837			734	0.03824	624.435	0.07049	624.435	0.09153	624.435	0.11802
717	0.00215	625.196	0.01053	625.196	0.02914	625.196	0.00215			724	0.02849	625.196	-0.00815	625.196	-0.01613	625.196	0.08829			735	0.03773	625.196	0.09668	625.196	0.04124	625.196	0.17288
718	0.00213	625.957	0.01711	625.957	0.02649	625.957	0.00997			725	0.02752	625.957	0.05731	625.957	-0.01613	625.957	0.06813			736	0.03754	625.957	-0.0866	625.957	0.09153	625.957	0.14545
719	0.00227	626.718	0.01579	626.718	0.02914	626.718	0.00736			726	0.02723	626.718	0.10967	626.718	-0.01613	626.718	0.06813			737	0.0372	626.718	0.09668	626.718	0.04124	626.718	0.14545
720	0.00227	627.479	0.02105	627.479	0.02252	627.479	0.01128			727	0.02683	627.479	0.10967	627.479	-0.03147	627.479	0.02781			738	0.03833	627.479	0.09668	627.479	0.1921	627.479	0.06316
721	0.00225	628.239	0.01974	628.239	0.02649	628.239	0.00475			728	0.02569	628.239	0.09658	628.239	-0.000799511	628.239	0.02781			739	0.03789	628.239	0.14904	628.239	0.09153	628.239	0.20031
722	0.00207	629	0.01447	629	0.02781	629	0.00736			729	0.02468	629	0.0704	629	-0.01613	629	0.02781			740	0.03812	629	0.12286	629	0.11667	629	0.11802
723	0.00215	629.761	0.01316	629.761	0.01987	629.761	0.00867			730	0.02354	629.761	0.05731	629.761	0.01453	629.761	0.06813			741	0.03652	629.761	0.14904	629.761	-0.00904	629.761	0.28259
724	0.00195	630.521	0.01053	630.521	0.01457	630.521	0.01258			731	0.02231	630.521	0.0704	630.521	0.02987	630.521	0.05805			742	0.03604	630.521	0.17522	630.521	0.09153	630.521	0.20031
725	0.00163	631.282	0.01316	631.282	0.01325	631.282	0.01388			732	0.02185	631.282	0.03113	631.282	0.02987	631.282	0.06813			743	0.03484	631.282	0.14904	631.282	0.14181	631.282	0.28259
726	0.00149	632.042	0.01053	632.042	0.02252	632.042	0.01258			733	0.02202	632.042	-0.00815	632.042	-0.03147	632.042	0.03789			744	0.03285	632.042	0.12286	632.042	0.14181	632.042	0.11802
727	0.00133	632.802	0.00789	632.802	0.02914	632.802	0.00736			734	0.02135	632.802	-0.04742	632.802	-0.000799511	632.802	0.05805			745	0.03281	632.802	0.09668	632.802	0.09153	632.802	0.11802
728	0.00111	633.563	0.00658	633.563	0.02517	633.563	0.00867			735	0.02111	633.563	0.00494	633.563	-0.03147	633.563	0.03789			746	0.03333	633.563	0.07049	633.563	0.09153	633.563	-0.01912
729	0.00126	634.323	0.01316	634.323	0.02252	634.323	0.00345			736	0.021	634.323	0.0704	634.323	0.01453	634.323	0.05805			747	0.03256	634.323	0.07049	634.323	0.09153	634.323	-0.01912
730	0.00137	635.083	0.01579	635.083	0.02119	635.083	0.00736			737	0.0208	635.083	0.04422	635.083	-0.000799511	635.083	0.00765			748	0.03172	635.083	0.2014	635.083	0.0161	635.083	-0.12884
731	0.00113	635.843	0.01711	635.843	0.02649	635.843	0.00475			738	0.02065	635.843	0.01803	635.843	0.07587	635.843	0.01773			749	0.03232	635.843	0.27995	635.843	0.06639	635.843	-0.04655
732	0.00118	636.603	0.01447	636.603	0.02649	636.603	0.00736			739	0.02062	636.603	0.00494	636.603	0.0452	636.603	0.01773			750	0.03015	636.603	0.41086	636.603	0.06639	636.603	0.09059
733	0.00124	637.362	0.01447	637.362	0.02119	637.362	0.00475			740	0.02084	637.362	0.05731	637.362	0.10653	637.362	0.02781			751	0.02937	637.362	0.22759	637.362	0.26753	637.362	0.14545
734	0.0013	638.122	0.01053	638.122	0.02252	638.122	0.00215			741	0.01971	638.122	0.05731	638.122	0.0452	638.122	-0.00243			752	0.02808	638.122	0.14904	638.122	0.11667	638.122	0.14545
735	0.00157	638.882	0.01184	638.882	0.02384	638.882	0.00736			742	0.01914	638.882	0.03113	638.882	0.07587	638.882	-0.01251			753	0.02791	638.882	-0.06041	638.882	0.04124	638.882	0.03573
736	0.0016	639.641	0.01053	639.641	0.02649	639.641	0.00736			743	0.01903	639.641	0.00494	639.641	-0.0468	639.641	-0.01251			754	0.02483	639.641	0.09668	639.641	-0.10961	639.641	0.09059
737	0.00154	640.401	0.02105	640.401	0.02517	640.401	0.00867			744	0.01865	640.401	0.03113	640.401	-0.01613	640.401	0.01773			755	0.02329	640.401	0.14904	640.401	0.0161	640.401	0.09059
738	0.00156	641.16	0.01184	641.16	0.01987	641.16	0.00475			745	0.01812	641.16	0.03113	641.16	-0.000799511	641.16	0.01773			756	0.02211	641.16	0.2014	641.16	0.14181	641.16	0.11802
739	0.00144	641.92	0.01184	641.92	0.02119	641.92	0.00867			746	0.01848	641.92	0.04422	641.92	0.01453	641.92	0.02781			757	0.021	641.92	0.07049	641.92	0.16696	641.92	0.11802
740	0.00146	642.679	0.00789	642.679	0.01722	642.679	0.00867			747	0.01859	642.679	-0.00815	642.679	-0.000799511	642.679	0.03789			758	0.02128	642.679	-0.03423	642.679	0.11667	642.679	0.22773
741	0.00139	643.438	0.01579	643.438	0.02119	643.438	0.00606			748	0.01853	643.438	-0.03433	643.438	0.01453	643.438	0.01773			759	0.02026	643.438	-0.0866	643.438	0.11667	643.438	0.20031
742	0.00147	644.197	0.01316	644.197	0.02119	644.197	-0.00046358			749	0.01847	644.197	-0.03433	644.197	-0.03147	644.197	0.00765			760	0.01947	644.197	0.01813	644.197	0.16696	644.197	0.14545
743	0.00132	644.957	0.01184	644.957	0.02252	644.957	0.00475			750	0.01801	644.957	0.01803	644.957	-0.01613	644.957	-0.01251			761	0.01755	644.957	0.07049	644.957	0.14181	644.957	0.00831
744	0.00126	645.716	0.01053	645.716	0.02384	645.716	0.00867			751	0.01757	645.716	0.03113	645.716	-0.03147	645.716	0.01773			762	0.0186	645.716	0.01813	645.716	0.06639	645.716	0.03573
745	0.00134	646.474	0.01184	646.474	0.02781	646.474	0.01519			752	0.01627	646.474	0.01803	646.474	0.06053	646.474	-0.00243			763	0.01889	646.474	-0.06041	646.474	0.09153	646.474	0.00831
746	0.00132	647.233	0.01316	647.233	0.02649	647.233	0.01388			753	0.01654	647.233	0.00494	647.233	0.06053	647.233	0.00765			764	0.01897	647.233	-0.06041	647.233	0.09153	647.233	0.06316
747	0.00136	647.992	0.01053	647.992	0.02384	647.992	0.00867			754	0.0156	647.992	0.01803	647.992	0.02987	647.992	-0.00243			765	0.01832	647.992	0.2014	647.992	0.11667	647.992	0.06316
748	0.00154	648.751	0.00921	648.751	0.01854	648.751	0.00475			755	0.01445	648.751	0.0704	648.751	-0.01613	648.751	0.02781			766	0.01709	648.751	0.27995	648.751	0.04124	648.751	0.14545
749	0.00166	649.509	0.00526	649.509	0.02517	649.509	0.00215			756	0.01325	649.509	0.05731	649.509	0.01453	649.509	0.02781			767	0.0168	649.509	0.27995	649.509	0.06639	649.509	0.14545
750	0.00165	650.268	0.00789	650.268	0.02384	650.268	0.000840768			757	0.01194	650.268	0.08349	650.268	0.0912	650.268	0.03789			768	0.01616	650.268	0.22759	650.268	0.09153	650.268	0.09059
751	0.00145	651.026	0.00921	651.026	0.02781	651.026	-0.00046358			758	0.01168	651.026	0.04422	651.026	0.10653	651.026	0.00765			769	0.01586	651.026	0.17522	651.026	0.16696	651.026	0.03573
752	0.00143	651.785	0.01053	651.785	0.01987	651.785	-0.00438			759	0.01108	651.785	0.03113	651.785	0.12187	651.785	0.01773			770	0.01413	651.785	0.22759	651.785	0.34296	651.785	0.03573
753	0.00156	652.543	0.01053	652.543	0.02119	652.543	0.000840768			760	0.01052	652.543	0.00494	652.543	0.01453	652.543	0.01773			771	0.01349	652.543	0.07049	652.543	0.41839	652.543	0.06316
754	0.00162	653.301	0.01711	653.301	0.01987	653.301	0.000840768			761	0.00974	653.301	-0.02124	653.301	0.0452	653.301	0.02781			772	0.01303	653.301	0.14904	653.301	0.49381	653.301	0.00831
755	0.00167	654.059	0.01842	654.059	0.02781	654.059	0.00345			762	0.0091	654.059	-0.02124	654.059	-0.01613	654.059	0.06813			773	0.01262	654.059	0.12286	654.059	0.41839	654.059	-0.04655
756	0.00192	654.817	0.01447	654.817	0.02384	654.817	0.00345			763	0.00871	654.817	0.04422	654.817	0.02987	654.817	0.03789			774	0.01228	654.817	0.25377	654.817	0.31781	654.817	-0.12884
757	0.00173	655.575	0.00921	655.575	0.01987	655.575	0.00736			764	0.0082	655.575	0.05731	655.575	-0.000799511	655.575	0.04797			775	0.01339	655.575	0.12286	655.575	0.21724	655.575	-0.01912
758	0.0015	656.333	0.00789	656.333	0.01192	656.333	0.01519			765	0.00849	656.333	0.08349	656.333	0.01453	656.333	-0.03267			776	0.01304	656.333	0.09668	656.333	0.09153	656.333	0.00831
759	0.00199	657.091	0.01316	657.091	0.01854	657.091	0.01649			766	0.00837	657.091	0.0704	657.091	0.01453	657.091	-0.00243			777	0.01224	657.091	0.04431	657.091	0.11667	657.091	0.06316
760	0.00214	657.849	0.01053	657.849	0.02252	657.849	0.01388			767	0.00808	657.849	0.05731	657.849	0.06053	657.849	0.01773			778	0.01221	657.849	0.09668	657.849	0.09153	657.849	0.11802
761	0.0019	658.607	0.01053	658.607	0.02384	658.607	0.00475			768	0.00774	658.607	0.05731	658.607	0.06053	658.607	0.05805			779	0.01153	658.607	0.12286	658.607	0.06639	658.607	0.06316
762	0.00176	659.364	0.01053	659.364	0.01722	659.364	0.00475			769	0.00752	659.364	0.03113	659.364	0.1372	659.364	0.02781			780	0.0121	659.364	0.09668	659.364	0.06639	659.364	0.06316
763	0.00159	660.122	0.01053	660.122	0.01325	660.122	0.000840768			770	0.00743	660.122	0.0704	660.122	0.0912	660.122	-0.02259			781	0.01142	660.122	0.07049	660.122	0.06639	660.122	0.09059
764	0.00108	660.879	0.01447	660.879	0.01457	660.879	0.00475			771	0.00721	660.879	0.09658	660.879	0.10653	660.879	-0.04275			782	0.01044	660.879	0.14904	660.879	0.16696	660.879	0.06316
765	0.000947125	661.637	0.00921	661.637	0.01457	661.637	-0.00177			772	0.00758	661.637	0.0704	661.637	0.02987	661.637	-0.04275			783	0.0082	661.637	0.30613	661.637	0.16696	661.637	0.28259
766	0.00109	662.394	0.01053	662.394	0.01987	662.394	0.00215			773	0.00735	662.394	0.03113	662.394	0.0452	662.394	-0.00243			784	0.00754	662.394	0.35849	662.394	0.14181	662.394	0.11802
767	0.000683459	663.151	0.00526	663.151	0.01589	663.151	0.00215			774	0.00764	663.151	-0.02124	663.151	0.06053	663.151	0.00765			785	0.00735	663.151	0.27995	663.151	0.14181	663.151	0.22773
768	0.000543263	663.908	0.01447	663.908	0.01589	663.908	0.00606			775	0.00724	663.908	-0.03433	663.908	0.06053	663.908	0.04797			786	0.0063	663.908	0.22759	663.908	0.14181	663.908	0.06316
769	0.000553618	664.666	0.00921	664.666	0.0106	664.666	0.00867			776	0.00681	664.666	-0.02124	664.666	0.0452	664.666	0.04797			787	0.0055	664.666	0.12286	664.666	0.1921	664.666	0.14545
770	0.000449267	665.423	0.01974	665.423	0.01457	665.423	0.00736			777	0.00696	665.423	-0.00815	665.423	0.02987	665.423	-0.01251			788	0.00306	665.423	0.07049	665.423	0.24239	665.423	0.14545
771	0.000328188	666.179	0.01447	666.179	0.01192	666.179	0.00606			778	0.00667	666.179	0.00494	666.179	0.01453	666.179	-0.01251			789	0.00197	666.179	0.04431	666.179	0.26753	666.179	0.20031
772	0.00062053	666.936	0.02105	666.936	0.01457	666.936	0.00736			779	0.0063	666.936	-0.00815	666.936	-0.01613	666.936	-0.04275			790	0.00236	666.936	0.14904	666.936	0.1921	666.936	0.22773
773	0.000758337	667.693	0.01447	667.693	0.01589	667.693	0.00736			780	0.00603	667.693	0.03113	667.693	0.02987	667.693	0.00765			791	0.00238	667.693	0.17522	667.693	0.24239	667.693	0.22773
774	0.00059743	668.45	0.01579	668.45	0.02517	668.45	0.01128			781	0.00562	668.45	0.03113	668.45	0.07587	668.45	-0.02259			792	0.00187	668.45	0.09668	668.45	0.29267	668.45	0.17288
775	0.000622123	669.206	0.01447	669.206	0.02384	669.206	0.00606			782	0.0047	669.206	0.03113	669.206	0.10653	669.206	0.00765			793	0.00122	669.206	0.09668	669.206	0.39324	669.206	0.03573
776	0.000677883	669.963	0.00921	669.963	0.02119	669.963	0.00475			783	0.00411	669.963	-0.00815	669.963	-0.000799511	669.963	-0.01251			794	0.000929784	669.963	0.17522	669.963	0.29267	669.963	0.03573
777	0.000585481	670.719	0.00526	670.719	0.01589	670.719	0.00475			784	0.00403	670.719	0.05731	670.719	-0.000799511	670.719	0.00765			795	7.93331e-05	670.719	0.2014	670.719	0.21724	670.719	-0.01912
778	0.000614954	671.476	0.00395	671.476	0.02119	671.476	0.00475			785	0.00343	671.476	0.04422	671.476	-0.03147	671.476	-0.01251			796	0.000545812	671.476	0.12286	671.476	0.06639	671.476	0.17288
779	0.000921635	672.232	0.00921	672.232	0.02119	672.232	0.00345			786	0.00277	672.232	0.01803	672.232	0.07587	672.232	0.03789			797	0.000453785	672.232	0.01813	672.232	0.0161	672.232	0.31002
780	0.000998902	672.988	0.01447	672.988	0.03046	672.988	-0.00177			787	0.00281	672.988	-0.00815	672.988	0.02987	672.988	0.04797			798	0.000453785	672.988	0.01813	672.988	0.0161	672.988	0.33745
781	0.000904907	673.745	0.01579	673.745	0.02517	673.745	-0.00307			788	0.00169	673.745	0.01803	673.745	0.12187	673.745	0.07821			799	0.000580718	673.745	0.07049	673.745	0.06639	673.745	0.22773
782	0.00108	674.501	0.01974	674.501	0.02384	674.501	-0.00699			789	0.00143	674.501	0.0704	674.501	0.02987	674.501	0.05805			800	0	674.501	0.17522	674.501	0.09153	674.501	0.06316
783	0.000884196	675.257	0.01447	675.257	0.01325	675.257	-0.00177			790	0.0013	675.257	0.08349	675.257	0.0452	675.257	0.04797					675.257	0.12286	675.257	0.11667	675.257	0.11802
784	0.000666731	676.013	0.01184	676.013	0.01457	676.013	0.000840768			791	0.00141	676.013	0.09658	676.013	-0.01613	676.013	0.04797					676.013	0.14904	676.013	0.16696	676.013	0.14545
785	0.000797369	676.769	0.01053	676.769	0.01457	676.769	0.00606			792	0.0012	676.769	0.10967	676.769	-0.000799511	676.769	0.05805					676.769	0.09668	676.769	0.16696	676.769	0.11802
786	0.000828436	677.524	0.01447	677.524	0.01854	677.524	-0.00307			793	0.0015	677.524	0.0704	677.524	-0.0468	677.524	0.03789					677.524	0.12286	677.524	0.09153	677.524	0.11802
787	0.000638851	678.28	0.01711	678.28	0.01457	678.28	-0.00177			794	0.00124	678.28	0.05731	678.28	-0.000799511	678.28	0.04797					678.28	0.09668	678.28	0.06639	678.28	0.00831
788	0.000729661	679.036	0.01053	679.036	0.01722	679.036	-0.00307			795	0.000488571	679.036	0.03113	679.036	0.02987	679.036	0.04797					679.036	0.09668	679.036	-0.05933	679.036	0.09059
789	0.000679477	679.791	0.00526	679.791	0.01722	679.791	0.00736			796	0.000882096	679.791	0.05731	679.791	0.0452	679.791	0.03789					679.791	0.2014	679.791	-0.03419	679.791	0.09059
790	0.000623717	680.547	0.00395	680.547	0.01457	680.547	0.00736			797	0.000520253	680.547	0.0704	680.547	-0.01613	680.547	0.03789					680.547	0.17522	680.547	0.0161	680.547	0.20031
791	0.000666731	681.302	0.00921	681.302	0.01722	681.302	0.00997			798	0.000306816	681.302	0.0704	681.302	-0.0928	681.302	0.02781					681.302	0.17522	681.302	0.11667	681.302	0.14545
792	0.000814097	682.058	0.01184	682.058	0.01325	682.058	0.00736			799	0	682.058	0.03113	682.058	-0.0928	682.058	0.09837					682.058	-0.03423	682.058	0.14181	682.058	0.09059
793	0.000694612	682.813	0.00789	682.813	0.01722	682.813	0.00997			800	0.000195095	682.813	0.0704	682.813	-0.10813	682.813	0.06813					682.813	-0.00805	682.813	0.1921	682.813	0.00831
794	0.000710543	683.568	0.01184	683.568	0.00927	683.568	0.00867					683.568	0.08349	683.568	-0.06213	683.568	0.06813					683.568	-0.00805	683.568	0.24239	683.568	0.06316
795	0.000694612	684.323	0.01184	684.323	0.00662	684.323	0.01388					684.323	0.09658	684.323	-0.01613	684.323	0.02781					684.323	0.14904	684.323	0.26753	684.323	0.09059
796	0.000613361	685.078	0.01974	685.078	0.00265	685.078	0.01128					685.078	0.04422	685.078	0.06053	685.078	0.03789					685.078	0.14904	685.078	0.24239	685.078	0.20031
797	0.000387134	685.833	0.01447	685.833	0.0053	685.833	0.00997					685.833	0.05731	685.833	0.06053	685.833	-0.00243					685.833	0.2014	685.833	0.24239	685.833	0.20031
798	0.000372796	686.588	0.01579	686.588	0.00795	686.588	0.00215					686.588	0.05731	686.588	0.01453	686.588	0.00765					686.588	0.22759	686.588	0.1921	686.588	0.14545
799	0.000356865	687.343	0.01447	687.343	0.01192	687.343	-0.00046358					687.343	0.08349	687.343	-0.03147	687.343	0.02781					687.343	0.22759	687.343	0.04124	687.343	0.22773
800	0	688.097	0.01579	688.097	0.01192	688.097	0.00215					688.097	0.05731	688.097	-0.01613	688.097	0.05805					688.097	0.2014	688.097	0.0161	688.097	0.11802
		688.852	0.01711	688.852	0.01722	688.852	0.00215					688.852	0.05731	688.852	-0.01613	688.852	0.04797					688.852	0.04431	688.852	-0.05933	688.852	0.17288
		689.607	0.01579	689.607	0.01589	689.607	0.00475					689.607	0.04422	689.607	0.01453	689.607	0.02781					689.607	0.01813	689.607	0.04124	689.607	0.03573
		690.361	0.01447	690.361	0.01987	690.361	0.00606					690.361	0.00494	690.361	-0.06213	690.361	0.03789					690.361	-0.03423	690.361	0.06639	690.361	0.06316
		691.116	0.00658	691.116	0.01457	691.116	0.00997					691.116	0.00494	691.116	0.01453	691.116	0.04797					691.116	0.14904	691.116	0.21724	691.116	0.00831
		691.87	0.00658	691.87	0.01589	691.87	0.00606					691.87	0.03113	691.87	-0.07747	691.87	0.03789					691.87	0.09668	691.87	0.21724	691.87	0.11802
		692.624	0.00132	692.624	0.01192	692.624	0.00475					692.624	0.10967	692.624	0.02987	692.624	0.01773					692.624	0.07049	692.624	0.1921	692.624	0.17288
		693.378	0.00658	693.378	0.01457	693.378	-0.00046358					693.378	0.08349	693.378	-0.0468	693.378	0.01773					693.378	0.07049	693.378	0.16696	693.378	0.28259
		694.132	0.00132	694.132	0.01722	694.132	0.00345					694.132	0.03113	694.132	-0.01613	694.132	0.00765					694.132	0.04431	694.132	0.21724	694.132	0.11802
		694.886	0.00526	694.886	0.01722	694.886	0.000840768					694.886	-0.06051	694.886	-0.07747	694.886	-0.01251					694.886	0.01813	694.886	0.29267	694.886	0.22773
		695.64	0.00263	695.64	0.01987	695.64	0.00606					695.64	-0.0736	695.64	-0.01613	695.64	-0.05283					695.64	-0.0866	695.64	0.29267	695.64	0.17288
		696.394	0.00921	696.394	0.01854	696.394	0.00606					696.394	-0.06051	696.394	0.01453	696.394	-0.00243					696.394	0.07049	696.394	0.31781	696.394	0.31002
		697.148	0.01184	697.148	0.01854	697.148	0.00867					697.148	-0.02124	697.148	0.02987	697.148	0.01773					697.148	0.07049	697.148	0.16696	697.148	0.17288
		697.902	0.00921	697.902	0.01325	697.902	0.00345					697.902	-0.02124	697.902	0.01453	697.902	0.05805					697.902	0.04431	697.902	0.14181	697.902	0.09059
		698.655	0.00658	698.655	0.01722	698.655	0.00606					698.655	-0.04742	698.655	0.01453	698.655	0.03789					698.655	-0.11278	698.655	0.0161	698.655	0.00831
		699.409	0.00526	699.409	0.01854	699.409	0.00606					699.409	-0.00815	699.409	-0.01613	699.409	0.07821					699.409	0.01813	699.409	0.14181	699.409	0.11802
		700.163	0.00526	700.163	0.02384	700.163	0.00475					700.163	0.04422	700.163	-0.06213	700.163	0.05805					700.163	0.01813	700.163	0.16696	700.163	0.06316
		700.916	0.00395	700.916	0.02252	700.916	-0.00177					700.916	0.08349	700.916	-0.06213	700.916	0.05805					700.916	0.14904	700.916	0.29267	700.916	0.09059
		701.669	0.00526	701.669	0.02649	701.669	-0.00307					701.669	0.04422	701.669	-0.07747	701.669	0.06813					701.669	0.04431	701.669	0.21724	701.669	0.06316
		702.423	0.01053	702.423	0.01987	702.423	0.00215					702.423	0.08349	702.423	-0.03147	702.423	0.11853					702.423	0.12286	702.423	0.14181	702.423	0.14545
		703.176	0.01579	703.176	0.01192	703.176	0.00475					703.176	0.0704	703.176	-0.03147	703.176	0.10845					703.176	0.07049	703.176	0.0161	703.176	0.14545
		703.929	0.01316	703.929	0.0106	703.929	0.00606					703.929	0.05731	703.929	-0.000799511	703.929	0.05805					703.929	0.14904	703.929	0.09153	703.929	0.17288
		704.682	0.01447	704.682	0.01325	704.682	-0.00046358					704.682	-0.00815	704.682	-0.03147	704.682	-0.03267					704.682	0.09668	704.682	0.09153	704.682	0.14545
		705.435	0.01184	705.435	0.01854	705.435	-0.00046358					705.435	0.01803	705.435	-0.01613	705.435	-0.05283					705.435	0.07049	705.435	0.14181	705.435	0.17288
		706.188	0.01053	706.188	0.01854	706.188	-0.00177					706.188	0.04422	706.188	0.01453	706.188	-0.07299					706.188	0.01813	706.188	0.04124	706.188	0.06316
		706.941	0.01447	706.941	0.01589	706.941	0.00475					706.941	0.0704	706.941	0.0452	706.941	-0.00243					706.941	0.07049	706.941	0.14181	706.941	0.14545
		707.693	0.01316	707.693	0.01457	707.693	0.00606					707.693	0.08349	707.693	0.02987	707.693	0.02781					707.693	0.17522	707.693	0.14181	707.693	0.06316
		708.446	0.01842	708.446	0.00927	708.446	0.00997					708.446	0.04422	708.446	-0.000799511	708.446	0.06813					708.446	0.14904	708.446	0.14181	708.446	0.06316
		709.199	0.01447	709.199	0.01192	709.199	0.00867					709.199	0.00494	709.199	-0.01613	709.199	0.05805					709.199	0.09668	709.199	0.14181	709.199	0.09059
		709.951	0.01711	709.951	0.01192	709.951	0.00867					709.951	-0.0736	709.951	0.02987	709.951	0.04797					709.951	-0.03423	709.951	0.09153	709.951	0.17288
		710.703	0.01711	710.703	0.00795	710.703	0.000840768					710.703	0.00494	710.703	0.06053	710.703	0.06813					710.703	-0.03423	710.703	0.1921	710.703	0.28259
		711.456	0.01711	711.456	0.0106	711.456	0.00345					711.456	0.01803	711.456	0.06053	711.456	0.03789					711.456	-0.0866	711.456	0.16696	711.456	0.28259
		712.208	0.01184	712.208	0.00927	712.208	0.00215					712.208	0.03113	712.208	0.01453	712.208	0.02781					712.208	-0.00805	712.208	0.16696	712.208	0.22773
		712.96	0.01447	712.96	0.01589	712.96	0.00606					712.96	0.01803	712.96	0.01453	712.96	0.00765					712.96	-0.00805	712.96	0.11667	712.96	0.09059
		713.712	0.01316	713.712	0.01192	713.712	-0.00046358					713.712	0.05731	713.712	-0.000799511	713.712	0.03789					713.712	0.14904	713.712	0.21724	713.712	0.11802
		714.464	0.01579	714.464	0.00795	714.464	-0.00046358					714.464	0.09658	714.464	-0.03147	714.464	0.02781					714.464	0.17522	714.464	0.31781	714.464	0.11802
		715.216	0.01184	715.216	0.00397	715.216	0.00345					715.216	0.04422	715.216	-0.03147	715.216	0.04797					715.216	0.2014	715.216	0.31781	715.216	0.20031
		715.968	0.00921	715.968	0.00662	715.968	0.00736					715.968	0.03113	715.968	0.06053	715.968	0.01773					715.968	0.12286	715.968	0.21724	715.968	0.17288
		716.72	0.01184	716.72	0.01457	716.72	0.00997					716.72	-0.02124	716.72	0.1372	716.72	0.05805					716.72	0.2014	716.72	0.14181	716.72	0.09059
		717.472	0.01316	717.472	0.02252	717.472	0.00606					717.472	0.04422	717.472	0.15253	717.472	0.04797					717.472	0.17522	717.472	0.14181	717.472	0.03573
		718.224	0.01447	718.224	0.01854	718.224	0.00475					718.224	0.05731	718.224	0.1372	718.224	0.06813					718.224	0.25377	718.224	0.11667	718.224	0.00831
		718.975	0.01447	718.975	0.01325	718.975	0.00475					718.975	0.0704	718.975	0.0452	718.975	0.03789					718.975	0.01813	718.975	0.09153	718.975	0.17288
		719.727	0.01053	719.727	0.01192	719.727	0.00736					719.727	0.03113	719.727	0.06053	719.727	0.01773					719.727	0.01813	719.727	-0.00904	719.727	0.25516
		720.478	0.01184	720.478	0.00927	720.478	0.00215					720.478	0.01803	720.478	-0.01613	720.478	0.00765					720.478	-0.03423	720.478	-0.03419	720.478	0.17288
		721.229	0.01447	721.229	0.0106	721.229	0.00345					721.229	0.08349	721.229	-0.000799511	721.229	0.01773					721.229	0.12286	721.229	-0.03419	721.229	0.09059
		721.981	0.01447	721.981	0.0053	721.981	-0.00177					721.981	0.10967	721.981	-0.06213	721.981	0.04797					721.981	0.14904	721.981	0.0161	721.981	0.06316
		722.732	0.01711	722.732	0.01192	722.732	0.01128					722.732	0.08349	722.732	-0.06213	722.732	0.04797					722.732	0.2014	722.732	0.04124	722.732	0.09059
		723.483	0.00921	723.483	0.01325	723.483	0.00345					723.483	0.08349	723.483	-0.01613	723.483	0.06813					723.483	0.07049	723.483	-0.00904	723.483	0.06316
		724.234	0.01053	724.234	0.02119	724.234	0.00475					724.234	0.04422	724.234	0.0452	724.234	0.05805					724.234	0.09668	724.234	-0.00904	724.234	0.03573
		724.985	0.01184	724.985	0.02119	724.985	-0.00046358					724.985	0.12276	724.985	0.02987	724.985	0.04797					724.985	-0.03423	724.985	-0.03419	724.985	0.14545
		725.736	0.01447	725.736	0.02119	725.736	0.00606					725.736	0.09658	725.736	0.0452	725.736	0.01773					725.736	0.09668	725.736	-0.00904	725.736	0.11802
		726.487	0.01842	726.487	0.01589	726.487	0.00215					726.487	0.09658	726.487	-0.000799511	726.487	0.03789					726.487	0.01813	726.487	0.09153	726.487	0.09059
		727.237	0.01447	727.237	0.01325	727.237	0.00215					727.237	0.05731	727.237	0.07587	727.237	0.03789					727.237	0.07049	727.237	0.11667	727.237	-0.10141
		727.988	0.01447	727.988	0.01192	727.988	0.00345					727.988	0.0704	727.988	0.0452	727.988	0.05805					727.988	-0.00805	727.988	0.24239	727.988	-0.04655
		728.739	0.00658	728.739	0.01589	728.739	0.01128					728.739	0.0704	728.739	0.0912	728.739	0.01773					728.739	0.09668	728.739	0.1921	728.739	-0.01912
		729.489	0.01316	729.489	0.01325	729.489	0.00867					729.489	0.04422	729.489	0.01453	729.489	0.03789					729.489	-0.00805	729.489	0.16696	729.489	0.03573
		730.24	0.01447	730.24	0.01192	730.24	0.00997					730.24	0.03113	730.24	-0.000799511	730.24	0.00765					730.24	0.12286	730.24	0.09153	730.24	-0.10141
		730.99	0.01974	730.99	0.00795	730.99	0.00736					730.99	0.03113	730.99	-0.01613	730.99	0.02781					730.99	-0.00805	730.99	0.09153	730.99	-0.07398
		731.74	0.01316	731.74	0.01457	731.74	0.00736					731.74	0.01803	731.74	0.0452	731.74	-0.01251					731.74	0.17522	731.74	0.06639	731.74	-0.01912
		732.49	0.01316	732.49	0.01589	732.49	0.00475					732.49	0.01803	732.49	0.06053	732.49	0.01773					732.49	0.12286	732.49	0.11667	732.49	0.17288
		733.241	0.01316	733.241	0.01325	733.241	0.00606					733.241	0.04422	733.241	0.0452	733.241	-0.04275					733.241	0.2014	733.241	0.09153	733.241	0.17288
		733.991	0.01184	733.991	0.00795	733.991	0.00736					733.991	0.12276	733.991	-0.000799511	733.991	-0.01251					733.991	0.12286	733.991	0.16696	733.991	0.20031
		734.741	0.01184	734.741	0.00927	734.741	0.00475					734.741	0.05731	734.741	0.0452	734.741	-0.03267					734.741	0.07049	734.741	0.06639	734.741	0.17288
		735.491	0.00789	735.491	0.01457	735.491	0.00215					735.491	0.03113	735.491	0.01453	735.491	0.06813					735.491	0.17522	735.491	0.14181	735.491	0.17288
		736.24	0.01184	736.24	0.01854	736.24	-0.00177					736.24	-0.0736	736.24	0.07587	736.24	0.04797					736.24	0.14904	736.24	0.11667	736.24	0.22773
		736.99	0.01316	736.99	0.01589	736.99	-0.00177					736.99	-0.02124	736.99	-0.000799511	736.99	0.02781					736.99	0.22759	736.99	0.21724	736.99	0.20031
		737.74	0.01579	737.74	0.00927	737.74	-0.00177					737.74	-0.02124	737.74	-0.03147	737.74	-0.03267					737.74	0.09668	737.74	0.24239	737.74	0.09059
		738.489	0.01184	738.489	0.00795	738.489	0.000840768					738.489	-0.02124	738.489	-0.0468	738.489	-0.00243					738.489	0.22759	738.489	0.1921	738.489	0.00831
		739.239	0.01053	739.239	0.00927	739.239	-0.00046358					739.239	-0.02124	739.239	0.02987	739.239	0.01773					739.239	0.12286	739.239	0.16696	739.239	0.03573
		739.988	0.00789	739.988	0.00927	739.988	0.00475					739.988	-0.02124	739.988	0.10653	739.988	0.05805					739.988	0.12286	739.988	-0.00904	739.988	0.09059
		740.738	0.01316	740.738	0.00795	740.738	0.00215					740.738	0.03113	740.738	0.07587	740.738	0.06813					740.738	0.04431	740.738	0.04124	740.738	0.09059
		741.487	0.01184	741.487	0.0053	741.487	0.00736					741.487	0.01803	741.487	0.01453	741.487	0.08829					741.487	0.09668	741.487	0.0161	741.487	0.03573
		742.236	0.01579	742.236	0.01192	742.236	0.00215					742.236	0.05731	742.236	0.01453	742.236	0.04797					742.236	0.12286	742.236	0.14181	742.236	0.20031
		742.985	0.01316	742.985	0.00927	742.985	0.00997					742.985	0.04422	742.985	0.01453	742.985	0.04797					742.985	0.07049	742.985	0.14181	742.985	0.25516
		743.734	0.01579	743.734	0.00795	743.734	0.00215					743.734	0.08349	743.734	0.02987	743.734	0.04797					743.734	0.14904	743.734	0.14181	743.734	0.25516
		744.483	0.01711	744.483	0.00795	744.483	0.00867					744.483	0.04422	744.483	0.01453	744.483	0.09837					744.483	0.12286	744.483	0.16696	744.483	0.06316
		745.232	0.01579	745.232	0.00795	745.232	0.00345					745.232	0.03113	745.232	-0.03147	745.232	0.04797					745.232	0.30613	745.232	0.1921	745.232	0.03573
		745.981	0.01842	745.981	0.01589	745.981	0.00997					745.981	-0.02124	745.981	-0.000799511	745.981	0.05805					745.981	0.22759	745.981	0.11667	745.981	0.00831
		746.73	0.00921	746.73	0.00927	746.73	0.00736					746.73	-0.03433	746.73	-0.03147	746.73	0.02781					746.73	0.22759	746.73	0.06639	746.73	0.06316
		747.478	0.01184	747.478	0.01854	747.478	0.00606					747.478	-0.00815	747.478	0.06053	747.478	0.02781					747.478	-0.00805	747.478	0.06639	747.478	0.06316
		748.227	0.00921	748.227	0.01325	748.227	0.00606					748.227	0.01803	748.227	0.0452	748.227	0.01773					748.227	-0.0866	748.227	0.26753	748.227	0.09059
		748.976	0.01579	748.976	0.02119	748.976	0.000840768					748.976	0.03113	748.976	0.10653	748.976	-0.01251					748.976	-0.0866	748.976	0.1921	748.976	0.11802
		749.724	0.01447	749.724	0.01192	749.724	0.00736					749.724	-0.02124	749.724	0.0452	749.724	0.05805					749.724	-0.00805	749.724	0.1921	749.724	0.06316
		750.472	0.00921	750.472	0.01457	750.472	0.00606					750.472	-0.00815	750.472	0.06053	750.472	0.03789					750.472	-0.06041	750.472	0.11667	750.472	0.14545
		751.221	0.00789	751.221	0.00927	751.221	0.01258					751.221	-0.00815	751.221	0.01453	751.221	0.04797					751.221	-0.13896	751.221	0.29267	751.221	0.14545
		751.969	0.01316	751.969	0.01325	751.969	0.00736					751.969	0.0704	751.969	0.0452	751.969	0.02781					751.969	-0.03423	751.969	0.26753	751.969	0.17288
		752.717	0.01711	752.717	0.0106	752.717	0.00867					752.717	0.04422	752.717	-0.01613	752.717	0.00765					752.717	0.07049	752.717	0.21724	752.717	0.09059
		753.465	0.01579	753.465	0.01589	753.465	0.00215					753.465	0.08349	753.465	0.01453	753.465	0.03789					753.465	0.07049	753.465	0.16696	753.465	0.03573
		754.213	0.00921	754.213	0.01192	754.213	0.00606					754.213	-0.02124	754.213	0.01453	754.213	0.01773					754.213	-0.03423	754.213	0.16696	754.213	-0.07398
		754.961	0.00395	754.961	0.01192	754.961	-0.00307					754.961	0.03113	754.961	0.0452	754.961	0.03789					754.961	0.01813	754.961	0.11667	754.961	0.00831
		755.709	0.00658	755.709	0.0053	755.709	0.00215					755.709	-0.02124	755.709	-0.000799511	755.709	0.01773					755.709	0.12286	755.709	0.09153	755.709	-0.04655
		756.456	0.00658	756.456	0.00927	756.456	-0.00438					756.456	0.08349	756.456	-0.0468	756.456	0.02781					756.456	0.12286	756.456	0.06639	756.456	0.06316
		757.204	0.01184	757.204	0.0106	757.204	0.00215					757.204	0.04422	757.204	0.02987	757.204	0.02781					757.204	0.01813	757.204	0.09153	757.204	-0.01912
		757.952	0.01316	757.952	0.00662	757.952	-0.00438					757.952	0.05731	757.952	0.06053	757.952	-0.00243					757.952	0.04431	757.952	0.11667	757.952	-0.01912
		758.699	0.01579	758.699	0.00662	758.699	0.00215					758.699	0.01803	758.699	0.0912	758.699	-0.00243					758.699	0.14904	758.699	0.04124	758.699	-0.10141
		759.447	0.01053	759.447	0.00397	759.447	0.000840768					759.447	0.01803	759.447	-0.03147	759.447	0.04797					759.447	0.2014	759.447	0.14181	759.447	-0.01912
		760.194	0.00789	760.194	0.00927	760.194	0.00997					760.194	0.08349	760.194	-0.06213	760.194	0.05805					760.194	0.25377	760.194	0.04124	760.194	-0.01912
		760.941	0.00658	760.941	0.00795	760.941	0.00606					760.941	0.09658	760.941	-0.06213	760.941	0.03789					760.941	0.12286	760.941	0.21724	760.941	-0.01912
		761.688	0.01711	761.688	0.01192	761.688	0.00997					761.688	0.09658	761.688	-0.01613	761.688	-0.01251					761.688	0.14904	761.688	0.14181	761.688	-0.10141
		762.436	0.01711	762.436	0.01192	762.436	0.000840768					762.436	0.00494	762.436	-0.01613	762.436	-0.03267					762.436	-0.00805	762.436	0.1921	762.436	0.03573
		763.183	0.01842	763.183	0.01325	763.183	0.000840768					763.183	-0.02124	763.183	-0.01613	763.183	-0.05283					763.183	0.07049	763.183	0.09153	763.183	0.22773
		763.93	0.01184	763.93	0.01192	763.93	0.00215					763.93	-0.02124	763.93	0.01453	763.93	-0.04275					763.93	-0.00805	763.93	0.21724	763.93	0.25516
		764.676	0.00921	764.676	0.01192	764.676	0.00475					764.676	0.03113	764.676	0.06053	764.676	-0.00243					764.676	0.17522	764.676	0.14181	764.676	0.17288
		765.423	0.01053	765.423	0.01457	765.423	0.00475					765.423	0.00494	765.423	0.12187	765.423	0.03789					765.423	0.12286	765.423	0.1921	765.423	-0.01912
		766.17	0.01447	766.17	0.01987	766.17	0.00345					766.17	0.03113	766.17	0.06053	766.17	0.03789					766.17	0.22759	766.17	0.11667	766.17	-0.04655
		766.917	0.01842	766.917	0.01854	766.917	0.00345					766.917	0.01803	766.917	-0.03147	766.917	0.03789					766.917	0.12286	766.917	0.14181	766.917	-0.01912
		767.663	0.01579	767.663	0.01325	767.663	0.00867					767.663	0.01803	767.663	-0.10813	767.663	-0.04275					767.663	0.22759	767.663	0.14181	767.663	0.06316
		768.41	0.01053	768.41	0.01325	768.41	0.00345					768.41	0.01803	768.41	-0.0468	768.41	-0.05283					768.41	0.07049	768.41	0.14181	768.41	0.11802
		769.156	0.00526	769.156	0.00927	769.156	0.00736					769.156	0.00494	769.156	-0.000799511	769.156	-0.07299					769.156	0.04431	769.156	0.21724	769.156	0.11802
		769.903	0.00395	769.903	0.0106	769.903	0.00475					769.903	0.0704	769.903	0.06053	769.903	0.01773					769.903	-0.0866	769.903	0.21724	769.903	0.14545
		770.649	0.00395	770.649	0.00265	770.649	0.00475					770.649	0.03113	770.649	0.02987	770.649	0.04797					770.649	-0.00805	770.649	0.11667	770.649	0.09059
		771.395	0.01053	771.395	0.00795	771.395	0.00345					771.395	0.08349	771.395	0.0452	771.395	0.11853					771.395	-0.00805	771.395	0.11667	771.395	0.03573
		772.141	0.01447	772.141	0.0106	772.141	0.00345					772.141	0.04422	772.141	-0.000799511	772.141	0.09837					772.141	0.01813	772.141	0.1921	772.141	0.03573
		772.887	0.01447	772.887	0.01854	772.887	0.00606					772.887	0.05731	772.887	0.01453	772.887	0.06813					772.887	0.12286	772.887	0.1921	772.887	0.11802
		773.633	0.01316	773.633	0.01722	773.633	0.00736					773.633	-0.00815	773.633	0.01453	773.633	0.01773					773.633	0.17522	773.633	0.1921	773.633	0.22773
		774.379	0.00921	774.379	0.01457	774.379	0.00867					774.379	-0.02124	774.379	0.01453	774.379	0.00765					774.379	0.27995	774.379	0.0161	774.379	0.17288
		775.125	0.01316	775.125	0.00927	775.125	-0.00046358					775.125	-0.04742	775.125	-0.07747	775.125	0.01773					775.125	0.30613	775.125	0.04124	775.125	0.14545
		775.871	0.01579	775.871	0.01325	775.871	0.000840768					775.871	-0.03433	775.871	-0.0468	775.871	0.01773					775.871	0.22759	775.871	0.0161	775.871	0.11802
		776.616	0.01711	776.616	0.00927	776.616	-0.00307					776.616	-0.0736	776.616	-0.10813	776.616	-0.00243					776.616	0.01813	776.616	0.09153	776.616	0.20031
		777.362	0.01447	777.362	0.01192	777.362	0.00345					777.362	-0.0736	777.362	0.0452	777.362	-0.01251					777.362	-0.06041	777.362	0.14181	777.362	0.25516
		778.107	0.01184	778.107	0.01192	778.107	-0.00307					778.107	-0.03433	778.107	-0.000799511	778.107	-0.03267					778.107	-0.00805	778.107	0.11667	778.107	0.20031
		778.853	0.01316	778.853	0.01589	778.853	-0.00438					778.853	0.04422	778.853	0.0452	778.853	-0.01251					778.853	0.09668	778.853	0.16696	778.853	0.14545
		779.598	0.01711	779.598	0.01325	779.598	0.000840768					779.598	0.13585	779.598	-0.01613	779.598	-0.02259					779.598	0.01813	779.598	0.16696	779.598	0.14545
		780.343	0.01447	780.343	0.0106	780.343	-0.00307					780.343	0.0704	780.343	0.01453	780.343	-0.00243					780.343	-0.16514	780.343	0.09153	780.343	0.20031
		781.089	0.01447	781.089	0.00927	781.089	-0.00046358					781.089	0.03113	781.089	-0.000799511	781.089	-0.00243					781.089	-0.0866	781.089	0.14181	781.089	0.25516
		781.834	0.00921	781.834	0.00795	781.834	-0.00177					781.834	-0.04742	781.834	-0.000799511	781.834	-0.00243					781.834	-0.03423	781.834	0.09153	781.834	0.14545
		782.579	0.01184	782.579	0.00662	782.579	0.00475					782.579	-0.02124	782.579	0.02987	782.579	-0.04275					782.579	0.14904	782.579	0.16696	782.579	0.09059
		783.324	0.01053	783.324	0.0106	783.324	0.000840768					783.324	-0.04742	783.324	0.07587	783.324	-0.03267					783.324	0.09668	783.324	-0.00904	783.324	0.03573
		784.069	0.01711	784.069	0.01192	784.069	0.000840768					784.069	-0.02124	784.069	0.07587	784.069	0.02781					784.069	0.12286	784.069	0.04124	784.069	0.06316
		784.813	0.01711	784.813	0.01325	784.813	0.000840768					784.813	-0.02124	784.813	0.01453	784.813	0.07821					784.813	0.04431	784.813	0.09153	784.813	0.06316
		785.558	0.01974	785.558	0.01192	785.558	0.00345					785.558	-0.00815	785.558	-0.03147	785.558	0.08829					785.558	0.12286	785.558	0.16696	785.558	0.09059
		786.303	0.01316	786.303	0.00795	786.303	0.00345					786.303	-0.04742	786.303	-0.07747	786.303	0.03789					786.303	0.09668	786.303	0.14181	786.303	0.03573
		787.047	0.01711	787.047	0.0053	787.047	0.00215					787.047	0.00494	787.047	-0.0468	787.047	0.06813					787.047	0.04431	787.047	-0.00904	787.047	0.09059
		787.792	0.01184	787.792	0.00265	787.792	0.00606					787.792	0.00494	787.792	-0.000799511	787.792	0.03789					787.792	-0.03423	787.792	0.0161	787.792	0.00831
		788.536	0.01184	788.536	0.0053	788.536	0.00606					788.536	0.03113	788.536	0.07587	788.536	0.05805					788.536	-0.03423	788.536	0.11667	788.536	0.09059
		789.281	0.00526	789.281	0.00795	789.281	0.00606					789.281	0.00494	789.281	0.0452	789.281	0.01773					789.281	0.07049	789.281	0.14181	789.281	0.00831
		790.025	0.00789	790.025	0.00795	790.025	0.00606					790.025	0.03113	790.025	0.02987	790.025	0.00765					790.025	-0.03423	790.025	0.0161	790.025	0.00831
		790.769	0.00921	790.769	0.0053	790.769	0.00736					790.769	0.03113	790.769	-0.06213	790.769	-0.01251					790.769	0.04431	790.769	-0.10961	790.769	0.00831
		791.513	0.01053	791.513	0.0106	791.513	0.00867					791.513	-0.03433	791.513	-0.000799511	791.513	-0.02259					791.513	0.04431	791.513	-0.05933	791.513	-0.01912
		792.257	0.00789	792.257	0.0106	792.257	0.000840768					792.257	-0.06051	792.257	-0.01613	792.257	0.00765					792.257	0.04431	792.257	0.0161	792.257	0.09059
		793.001	0.00921	793.001	0.01722	793.001	-0.00046358					793.001	-0.03433	793.001	0.07587	793.001	-0.02259					793.001	-0.0866	793.001	-0.00904	793.001	0.09059
		793.745	0.00921	793.745	0.00662	793.745	-0.00046358					793.745	0.01803	793.745	0.06053	793.745	-0.02259					793.745	-0.03423	793.745	0.0161	793.745	0.20031
		794.489	0.01711	794.489	0.01192	794.489	0.00736					794.489	0.03113	794.489	0.01453	794.489	-0.04275					794.489	0.09668	794.489	-0.08447	794.489	0.20031
		795.233	0.01579	795.233	0.00927	795.233	0.00867					795.233	0.03113	795.233	-0.06213	795.233	0.03789					795.233	0.12286	795.233	-0.00904	795.233	0.09059
		795.976	0.01579	795.976	0.01722	795.976	0.00606					795.976	0.03113	795.976	-0.10813	795.976	0.04797					795.976	0.04431	795.976	-0.08447	795.976	0.03573
		796.72	0.00789	796.72	0.01325	796.72	0.00215					796.72	0.03113	796.72	-0.07747	796.72	0.04797					796.72	-0.00805	796.72	-0.03419	796.72	-0.04655
		797.463	0.01184	797.463	0.01589	797.463	0.00345					797.463	0.0704	797.463	-0.03147	797.463	-0.01251					797.463	0.07049	797.463	-0.03419	797.463	0.00831
		798.207	0.01447	798.207	0.0106	798.207	0.00475					798.207	0.04422	798.207	-0.000799511	798.207	-0.02259					798.207	0.09668	798.207	-0.00904	798.207	0.00831
		798.95	0.01316	798.95	0.01457	798.95	0.00606					798.95	0.13585	798.95	0.06053	798.95	-0.03267					798.95	0.09668	798.95	0.06639	798.95	0.03573
		799.694	0.01184	799.694	0.01192	799.694	0.00736					799.694	0.08349	799.694	0.0452	799.694	-0.01251					799.694	0.09668	799.694	0.04124	799.694	0.03573

## Sheet: Figure 2b
PC&PB			BPC&BPB			BCPC&BCPB
Time (s)	Intensity (counts)		Time (s)	Intensity (counts)		Time (s)	Intensity (counts)
0	8		0	1		0	16
0.001	1		0.001	6		0.001	8
0.002	4		0.002	2		0.002	9
0.003	0		0.003	3		0.003	1
0.004	4		0.004	3		0.004	14
0.005	4		0.005	1		0.005	3
0.006	3		0.006	9		0.006	4
0.007	2		0.007	7		0.007	8
0.008	4		0.008	4		0.008	3
0.009	4		0.009	2		0.009	2
0.01	5		0.01	2		0.01	1
0.011	3		0.011	4		0.011	3
0.012	4		0.012	3		0.012	8
0.013	7		0.013	2		0.013	1
0.014	5		0.014	4		0.014	14
0.015	5		0.015	2		0.015	6
0.016	2		0.016	5		0.016	3
0.017	5		0.017	2		0.017	22
0.018	3		0.018	3		0.018	13
0.019	3		0.019	7		0.019	12
0.02	1		0.02	1		0.02	6
0.021	3		0.021	7		0.021	6
0.022	4		0.022	2		0.022	1
0.023	4		0.023	4		0.023	16
0.024	6		0.024	4		0.024	11
0.025	4		0.025	2		0.025	7
0.026	2		0.026	9		0.026	3
0.027	5		0.027	6		0.027	10
0.028	3		0.028	4		0.028	14
0.029	5		0.029	1		0.029	13
0.03	3		0.03	5		0.03	8
0.031	3		0.031	2		0.031	7
0.032	3		0.032	6		0.032	3
0.033	4		0.033	2		0.033	17
0.034	5		0.034	2		0.034	9
0.035	3		0.035	6		0.035	11
0.036	3		0.036	3		0.036	14
0.037	2		0.037	6		0.037	1
0.038	2		0.038	1		0.038	7
0.039	1		0.039	2		0.039	3
0.04	5		0.04	3		0.04	8
0.041	4		0.041	5		0.041	1
0.042	3		0.042	8		0.042	4
0.043	0		0.043	8		0.043	6
0.044	0		0.044	2		0.044	18
0.045	4		0.045	8		0.045	10
0.046	1		0.046	4		0.046	1
0.047	8		0.047	6		0.047	4
0.048	5		0.048	9		0.048	4
0.049	1		0.049	6		0.049	2
0.05	2		0.05	9		0.05	8
0.051	2		0.051	1		0.051	7
0.052	10		0.052	2		0.052	10
0.053	1		0.053	4		0.053	14
0.054	2		0.054	6		0.054	8
0.055	4		0.055	2		0.055	7
0.056	5		0.056	6		0.056	25
0.057	7		0.057	2		0.057	9
0.058	2		0.058	4		0.058	5
0.059	6		0.059	3		0.059	5
0.06	2		0.06	2		0.06	3
0.061	7		0.061	2		0.061	14
0.062	0		0.062	11		0.062	17
0.063	1		0.063	5		0.063	10
0.064	3		0.064	4		0.064	12
0.065	4		0.065	2		0.065	4
0.066	5		0.066	5		0.066	5
0.067	2		0.067	2		0.067	10
0.068	3		0.068	5		0.068	12
0.069	2		0.069	2		0.069	5
0.07	6		0.07	2		0.07	6
0.071	5		0.071	2		0.071	8
0.072	2		0.072	1		0.072	11
0.073	2		0.073	10		0.073	11
0.074	3		0.074	4		0.074	9
0.075	3		0.075	4		0.075	7
0.076	3		0.076	12		0.076	20
0.077	5		0.077	4		0.077	15
0.078	1		0.078	2		0.078	10
0.079	6		0.079	8		0.079	6
0.08	2		0.08	1		0.08	4
0.081	4		0.081	1		0.081	7
0.082	3		0.082	2		0.082	1
0.083	3		0.083	5		0.083	9
0.084	4		0.084	3		0.084	12
0.085	6		0.085	1		0.085	11
0.086	3		0.086	1		0.086	14
0.087	8		0.087	3		0.087	11
0.088	2		0.088	8		0.088	9
0.089	3		0.089	3		0.089	1
0.09	6		0.09	3		0.09	8
0.091	4		0.091	4		0.091	17
0.092	2		0.092	8		0.092	11
0.093	3		0.093	6		0.093	4
0.094	6		0.094	2		0.094	1
0.095	2		0.095	2		0.095	3
0.096	4		0.096	1		0.096	20
0.097	3		0.097	3		0.097	3
0.098	2		0.098	7		0.098	3
0.099	3		0.099	6		0.099	3
0.1	50686		0.1	100438		0.1	100058
0.101	1140		0.101	3754		0.101	39107
0.102	747		0.102	2919		0.102	34999
0.103	602		0.103	2503		0.103	32587
0.104	495		0.104	2143		0.104	29727
0.105	419		0.105	2040		0.105	27962
0.106	378		0.106	1810		0.106	26129
0.107	395		0.107	1709		0.107	24854
0.108	360		0.108	1707		0.108	23308
0.109	300		0.109	1594		0.109	22115
0.11	267		0.11	1533		0.11	21065
0.111	255		0.111	1450		0.111	19929
0.112	226		0.112	1339		0.112	19371
0.113	237		0.113	1370		0.113	18354
0.114	232		0.114	1295		0.114	17586
0.115	190		0.115	1261		0.115	16900
0.116	188		0.116	1109		0.116	16313
0.117	185		0.117	1175		0.117	15586
0.118	196		0.118	1157		0.118	15199
0.119	190		0.119	1064		0.119	14441
0.12	174		0.12	1106		0.12	14174
0.121	180		0.121	1048		0.121	13638
0.122	176		0.122	1004		0.122	13121
0.123	173		0.123	1046		0.123	12489
0.124	189		0.124	1003		0.124	12047
0.125	163		0.125	978		0.125	12028
0.126	144		0.126	986		0.126	11389
0.127	164		0.127	930		0.127	11275
0.128	155		0.128	908		0.128	10596
0.129	152		0.129	854		0.129	10516
0.13	137		0.13	884		0.13	10217
0.131	143		0.131	866		0.131	10010
0.132	131		0.132	862		0.132	9724
0.133	125		0.133	879		0.133	9558
0.134	122		0.134	829		0.134	9361
0.135	93		0.135	834		0.135	8833
0.136	128		0.136	798		0.136	8824
0.137	107		0.137	834		0.137	8512
0.138	134		0.138	807		0.138	8245
0.139	119		0.139	805		0.139	8022
0.14	126		0.14	779		0.14	7932
0.141	125		0.141	753		0.141	7705
0.142	135		0.142	751		0.142	7565
0.143	104		0.143	777		0.143	7356
0.144	111		0.144	750		0.144	7316
0.145	106		0.145	762		0.145	6974
0.146	100		0.146	728		0.146	6916
0.147	111		0.147	721		0.147	6753
0.148	98		0.148	687		0.148	6565
0.149	93		0.149	699		0.149	6515
0.15	93		0.15	696		0.15	6242
0.151	112		0.151	704		0.151	6221
0.152	97		0.152	685		0.152	6153
0.153	89		0.153	680		0.153	5903
0.154	103		0.154	672		0.154	6013
0.155	110		0.155	567		0.155	5500
0.156	100		0.156	639		0.156	5562
0.157	100		0.157	641		0.157	5483
0.158	81		0.158	636		0.158	5377
0.159	84		0.159	687		0.159	5239
0.16	84		0.16	662		0.16	5186
0.161	91		0.161	678		0.161	5085
0.162	90		0.162	606		0.162	4920
0.163	89		0.163	658		0.163	4989
0.164	75		0.164	622		0.164	4876
0.165	75		0.165	639		0.165	4710
0.166	94		0.166	639		0.166	4585
0.167	68		0.167	570		0.167	4386
0.168	99		0.168	618		0.168	4408
0.169	66		0.169	594		0.169	4372
0.17	76		0.17	601		0.17	4466
0.171	77		0.171	572		0.171	4172
0.172	77		0.172	583		0.172	4203
0.173	93		0.173	552		0.173	3881
0.174	61		0.174	578		0.174	4026
0.175	75		0.175	552		0.175	3872
0.176	74		0.176	527		0.176	3915
0.177	83		0.177	547		0.177	3741
0.178	72		0.178	516		0.178	3848
0.179	62		0.179	589		0.179	3706
0.18	59		0.18	484		0.18	3675
0.181	64		0.181	551		0.181	3639
0.182	88		0.182	541		0.182	3549
0.183	73		0.183	497		0.183	3514
0.184	61		0.184	504		0.184	3417
0.185	61		0.185	526		0.185	3384
0.186	106		0.186	528		0.186	3329
0.187	61		0.187	533		0.187	3278
0.188	77		0.188	481		0.188	3275
0.189	76		0.189	501		0.189	3156
0.19	66		0.19	539		0.19	3114
0.191	74		0.191	451		0.191	3035
0.192	80		0.192	543		0.192	3009
0.193	64		0.193	454		0.193	2911
0.194	68		0.194	489		0.194	3030
0.195	69		0.195	481		0.195	2894
0.196	51		0.196	445		0.196	2737
0.197	48		0.197	446		0.197	2764
0.198	65		0.198	455		0.198	2824
0.199	70		0.199	447		0.199	2632
0.2	63		0.2	503		0.2	2611
0.201	74		0.201	491		0.201	2629
0.202	56		0.202	445		0.202	2632
0.203	50		0.203	440		0.203	2493
0.204	71		0.204	427		0.204	2505
0.205	70		0.205	483		0.205	2553
0.206	65		0.206	438		0.206	2476
0.207	73		0.207	422		0.207	2376
0.208	50		0.208	418		0.208	2402
0.209	48		0.209	415		0.209	2256
0.21	63		0.21	453		0.21	2222
0.211	67		0.211	434		0.211	2249
0.212	43		0.212	421		0.212	2208
0.213	58		0.213	436		0.213	2218
0.214	56		0.214	447		0.214	2201
0.215	57		0.215	383		0.215	2167
0.216	56		0.216	423		0.216	2106
0.217	45		0.217	380		0.217	2075
0.218	57		0.218	430		0.218	2021
0.219	48		0.219	364		0.219	1996
0.22	47		0.22	370		0.22	1953
0.221	53		0.221	449		0.221	2007
0.222	47		0.222	402		0.222	1965
0.223	69		0.223	355		0.223	1853
0.224	50		0.224	375		0.224	1916
0.225	45		0.225	373		0.225	1806
0.226	46		0.226	372		0.226	1811
0.227	49		0.227	385		0.227	1788
0.228	54		0.228	367		0.228	1822
0.229	57		0.229	339		0.229	1758
0.23	57		0.23	389		0.23	1746
0.231	56		0.231	358		0.231	1704
0.232	43		0.232	386		0.232	1708
0.233	45		0.233	354		0.233	1739
0.234	58		0.234	341		0.234	1697
0.235	43		0.235	343		0.235	1562
0.236	50		0.236	371		0.236	1572
0.237	38		0.237	365		0.237	1592
0.238	37		0.238	343		0.238	1572
0.239	57		0.239	365		0.239	1582
0.24	37		0.24	337		0.24	1553
0.241	44		0.241	323		0.241	1562
0.242	45		0.242	352		0.242	1506
0.243	61		0.243	371		0.243	1487
0.244	39		0.244	347		0.244	1474
0.245	53		0.245	349		0.245	1450
0.246	43		0.246	316		0.246	1375
0.247	46		0.247	325		0.247	1328
0.248	49		0.248	303		0.248	1373
0.249	50		0.249	309		0.249	1384
0.25	52		0.25	331		0.25	1362
0.251	45		0.251	328		0.251	1401
0.252	39		0.252	319		0.252	1367
0.253	32		0.253	343		0.253	1288
0.254	35		0.254	344		0.254	1266
0.255	38		0.255	342		0.255	1349
0.256	41		0.256	295		0.256	1186
0.257	39		0.257	282		0.257	1213
0.258	40		0.258	296		0.258	1138
0.259	40		0.259	308		0.259	1226
0.26	43		0.26	272		0.26	1162
0.261	43		0.261	297		0.261	1163
0.262	37		0.262	307		0.262	1167
0.263	47		0.263	305		0.263	1224
0.264	25		0.264	288		0.264	1129
0.265	34		0.265	296		0.265	1159
0.266	32		0.266	313		0.266	1131
0.267	40		0.267	312		0.267	1068
0.268	32		0.268	278		0.268	1051
0.269	35		0.269	276		0.269	1080
0.27	43		0.27	264		0.27	1092
0.271	34		0.271	275		0.271	1002
0.272	26		0.272	309		0.272	1043
0.273	38		0.273	272		0.273	997
0.274	34		0.274	285		0.274	1001
0.275	37		0.275	277		0.275	1037
0.276	38		0.276	291		0.276	992
0.277	39		0.277	275		0.277	991
0.278	47		0.278	286		0.278	998
0.279	30		0.279	264		0.279	980
0.28	43		0.28	268		0.28	984
0.281	39		0.281	240		0.281	889
0.282	25		0.282	235		0.282	907
0.283	25		0.283	270		0.283	868
0.284	35		0.284	243		0.284	867
0.285	35		0.285	248		0.285	917
0.286	29		0.286	248		0.286	901
0.287	34		0.287	248		0.287	866
0.288	36		0.288	300		0.288	839
0.289	27		0.289	247		0.289	905
0.29	28		0.29	284		0.29	824
0.291	33		0.291	244		0.291	852
0.292	34		0.292	231		0.292	820
0.293	37		0.293	257		0.293	763
0.294	23		0.294	279		0.294	832
0.295	30		0.295	264		0.295	728
0.296	15		0.296	248		0.296	783
0.297	42		0.297	240		0.297	675
0.298	27		0.298	226		0.298	791
0.299	38		0.299	221		0.299	747
0.3	25		0.3	226		0.3	752
0.301	34		0.301	226		0.301	760
0.302	32		0.302	229		0.302	721
0.303	19		0.303	241		0.303	692
0.304	21		0.304	220		0.304	738
0.305	33		0.305	218		0.305	704
0.306	28		0.306	236		0.306	655
0.307	28		0.307	220		0.307	643
0.308	21		0.308	254		0.308	693
0.309	31		0.309	231		0.309	638
0.31	22		0.31	234		0.31	670
0.311	15		0.311	244		0.311	591
0.312	28		0.312	205		0.312	609
0.313	13		0.313	215		0.313	679
0.314	31		0.314	226		0.314	627
0.315	24		0.315	223		0.315	607
0.316	30		0.316	214		0.316	659
0.317	36		0.317	249		0.317	561
0.318	24		0.318	214		0.318	633
0.319	32		0.319	213		0.319	595
0.32	31		0.32	208		0.32	570
0.321	15		0.321	192		0.321	641
0.322	19		0.322	210		0.322	545
0.323	26		0.323	205		0.323	562
0.324	27		0.324	219		0.324	520
0.325	22		0.325	179		0.325	519
0.326	28		0.326	196		0.326	556
0.327	25		0.327	202		0.327	565
0.328	30		0.328	202		0.328	554
0.329	34		0.329	223		0.329	560
0.33	38		0.33	189		0.33	542
0.331	32		0.331	174		0.331	542
0.332	18		0.332	192		0.332	528
0.333	28		0.333	197		0.333	536
0.334	30		0.334	171		0.334	504
0.335	24		0.335	178		0.335	491
0.336	27		0.336	187		0.336	463
0.337	39		0.337	199		0.337	445
0.338	12		0.338	179		0.338	487
0.339	20		0.339	197		0.339	487
0.34	19		0.34	196		0.34	421
0.341	29		0.341	184		0.341	463
0.342	25		0.342	194		0.342	443
0.343	17		0.343	182		0.343	463
0.344	17		0.344	183		0.344	458
0.345	27		0.345	166		0.345	435
0.346	25		0.346	174		0.346	450
0.347	33		0.347	200		0.347	417
0.348	34		0.348	170		0.348	451
0.349	23		0.349	184		0.349	423
0.35	18		0.35	172		0.35	438
0.351	21		0.351	174		0.351	420
0.352	29		0.352	179		0.352	422
0.353	32		0.353	174		0.353	437
0.354	24		0.354	195		0.354	404
0.355	32		0.355	179		0.355	413
0.356	27		0.356	160		0.356	368
0.357	21		0.357	154		0.357	363
0.358	18		0.358	149		0.358	397
0.359	22		0.359	174		0.359	415
0.36	26		0.36	155		0.36	403
0.361	27		0.361	166		0.361	391
0.362	23		0.362	175		0.362	394
0.363	19		0.363	187		0.363	340
0.364	15		0.364	169		0.364	370
0.365	25		0.365	177		0.365	331
0.366	22		0.366	171		0.366	378
0.367	26		0.367	154		0.367	365
0.368	20		0.368	168		0.368	365
0.369	18		0.369	153		0.369	352
0.37	18		0.37	160		0.37	316
0.371	18		0.371	156		0.371	354
0.372	21		0.372	163		0.372	348
0.373	21		0.373	170		0.373	352
0.374	25		0.374	148		0.374	303
0.375	19		0.375	160		0.375	304
0.376	26		0.376	155		0.376	329
0.377	21		0.377	150		0.377	343
0.378	23		0.378	140		0.378	295
0.379	15		0.379	175		0.379	308
0.38	23		0.38	152		0.38	278
0.381	19		0.381	141		0.381	308
0.382	24		0.382	153		0.382	324
0.383	23		0.383	150		0.383	330
0.384	31		0.384	144		0.384	291
0.385	29		0.385	161		0.385	273
0.386	23		0.386	161		0.386	260
0.387	16		0.387	148		0.387	294
0.388	26		0.388	163		0.388	306
0.389	22		0.389	149		0.389	302
0.39	22		0.39	139		0.39	291
0.391	11		0.391	124		0.391	301
0.392	18		0.392	120		0.392	351
0.393	25		0.393	118		0.393	264
0.394	27		0.394	150		0.394	261
0.395	23		0.395	137		0.395	282
0.396	16		0.396	153		0.396	284
0.397	17		0.397	143		0.397	235
0.398	24		0.398	157		0.398	236
0.399	12		0.399	139		0.399	267
0.4	21		0.4	138		0.4	232
0.401	20		0.401	130		0.401	230
0.402	23		0.402	137		0.402	239
0.403	20		0.403	131		0.403	251
0.404	20		0.404	132		0.404	206
0.405	17		0.405	95		0.405	250
0.406	25		0.406	134		0.406	217
0.407	34		0.407	124		0.407	254
0.408	18		0.408	135		0.408	256
0.409	14		0.409	131		0.409	219
0.41	20		0.41	117		0.41	206
0.411	27		0.411	126		0.411	221
0.412	25		0.412	118		0.412	218
0.413	16		0.413	124		0.413	209
0.414	20		0.414	122		0.414	221
0.415	20		0.415	129		0.415	200
0.416	16		0.416	144		0.416	249
0.417	31		0.417	117		0.417	224
0.418	22		0.418	129		0.418	214
0.419	23		0.419	116		0.419	202
0.42	18		0.42	110		0.42	204
0.421	15		0.421	117		0.421	203
0.422	29		0.422	111		0.422	203
0.423	13		0.423	141		0.423	219
0.424	19		0.424	109		0.424	176
0.425	28		0.425	99		0.425	194
0.426	21		0.426	141		0.426	200
0.427	14		0.427	125		0.427	188
0.428	21		0.428	99		0.428	190
0.429	11		0.429	128		0.429	218
0.43	25		0.43	122		0.43	208
0.431	24		0.431	113		0.431	198
0.432	14		0.432	137		0.432	183
0.433	23		0.433	95		0.433	182
0.434	16		0.434	117		0.434	163
0.435	19		0.435	113		0.435	190
0.436	12		0.436	117		0.436	184
0.437	17		0.437	108		0.437	148
0.438	22		0.438	94		0.438	158
0.439	8		0.439	111		0.439	173
0.44	17		0.44	84		0.44	204
0.441	17		0.441	98		0.441	209
0.442	16		0.442	111		0.442	168
0.443	18		0.443	125		0.443	186
0.444	17		0.444	101		0.444	178
0.445	14		0.445	101		0.445	183
0.446	9		0.446	108		0.446	177
0.447	22		0.447	110		0.447	148
0.448	16		0.448	118		0.448	179
0.449	21		0.449	114		0.449	166
0.45	12		0.45	106		0.45	164
0.451	16		0.451	101		0.451	158
0.452	13		0.452	98		0.452	162
0.453	30		0.453	90		0.453	150
0.454	13		0.454	112		0.454	138
0.455	21		0.455	126		0.455	143
0.456	11		0.456	103		0.456	141
0.457	18		0.457	102		0.457	152
0.458	11		0.458	98		0.458	157
0.459	18		0.459	110		0.459	143
0.46	14		0.46	103		0.46	127
0.461	16		0.461	109		0.461	138
0.462	17		0.462	102		0.462	138
0.463	21		0.463	109		0.463	154
0.464	14		0.464	93		0.464	136
0.465	13		0.465	112		0.465	136
0.466	20		0.466	76		0.466	137
0.467	14		0.467	94		0.467	130
0.468	20		0.468	93		0.468	117
0.469	18		0.469	96		0.469	111
0.47	17		0.47	95		0.47	131
0.471	23		0.471	88		0.471	111
0.472	9		0.472	91		0.472	121
0.473	15		0.473	89		0.473	130
0.474	23		0.474	95		0.474	121
0.475	15		0.475	111		0.475	124
0.476	14		0.476	72		0.476	122
0.477	16		0.477	89		0.477	114
0.478	12		0.478	86		0.478	123
0.479	10		0.479	101		0.479	112
0.48	13		0.48	96		0.48	117
0.481	12		0.481	88		0.481	135
0.482	13		0.482	78		0.482	114
0.483	15		0.483	89		0.483	128
0.484	21		0.484	94		0.484	111
0.485	17		0.485	92		0.485	115
0.486	19		0.486	96		0.486	102
0.487	14		0.487	85		0.487	114
0.488	15		0.488	100		0.488	109
0.489	18		0.489	91		0.489	82
0.49	16		0.49	78		0.49	99
0.491	22		0.491	84		0.491	121
0.492	9		0.492	92		0.492	123
0.493	19		0.493	84		0.493	84
0.494	17		0.494	95		0.494	118
0.495	19		0.495	93		0.495	130
0.496	11		0.496	101		0.496	99
0.497	15		0.497	77		0.497	91
0.498	13		0.498	79		0.498	91
0.499	11		0.499	82		0.499	109
0.5	12		0.5	83		0.5	116
0.501	15		0.501	86		0.501	97
0.502	12		0.502	75		0.502	110
0.503	18		0.503	67		0.503	114
0.504	22		0.504	84		0.504	83
0.505	8		0.505	85		0.505	89
0.506	15		0.506	74		0.506	76
0.507	13		0.507	92		0.507	99
0.508	18		0.508	67		0.508	104
0.509	7		0.509	76		0.509	96
0.51	12		0.51	99		0.51	91
0.511	5		0.511	67		0.511	91
0.512	15		0.512	83		0.512	74
0.513	10		0.513	69		0.513	97
0.514	11		0.514	76		0.514	81
0.515	10		0.515	73		0.515	96
0.516	15		0.516	70		0.516	81
0.517	11		0.517	77		0.517	96
0.518	16		0.518	65		0.518	82
0.519	10		0.519	71		0.519	89
0.52	12		0.52	80		0.52	71
0.521	14		0.521	85		0.521	72
0.522	10		0.522	58		0.522	99
0.523	11		0.523	68		0.523	108
0.524	10		0.524	86		0.524	89
0.525	17		0.525	81		0.525	81
0.526	12		0.526	80		0.526	114
0.527	11		0.527	60		0.527	78
0.528	16		0.528	80		0.528	68
0.529	15		0.529	70		0.529	71
0.53	14		0.53	80		0.53	81
0.531	11		0.531	53		0.531	75
0.532	6		0.532	67		0.532	91
0.533	10		0.533	79		0.533	67
0.534	19		0.534	79		0.534	72
0.535	10		0.535	69		0.535	60
0.536	18		0.536	69		0.536	62
0.537	16		0.537	72		0.537	87
0.538	12		0.538	76		0.538	69
0.539	10		0.539	83		0.539	92
0.54	15		0.54	72		0.54	69
0.541	7		0.541	66		0.541	84
0.542	11		0.542	59		0.542	71
0.543	15		0.543	84		0.543	61
0.544	10		0.544	52		0.544	68
0.545	15		0.545	64		0.545	56
0.546	9		0.546	59		0.546	62
0.547	13		0.547	58		0.547	69
0.548	19		0.548	75		0.548	88
0.549	16		0.549	95		0.549	91
0.55	11		0.55	60		0.55	50
0.551	12		0.551	65		0.551	61
0.552	16		0.552	64		0.552	73
0.553	12		0.553	47		0.553	64
0.554	14		0.554	76		0.554	44
0.555	18		0.555	68		0.555	82
0.556	4		0.556	75		0.556	63
0.557	21		0.557	57		0.557	90
0.558	7		0.558	51		0.558	76
0.559	12		0.559	59		0.559	53
0.56	13		0.56	60		0.56	77
0.561	11		0.561	67		0.561	69
0.562	11		0.562	65		0.562	65
0.563	11		0.563	87		0.563	59
0.564	12		0.564	64		0.564	72
0.565	10		0.565	65		0.565	64
0.566	10		0.566	59		0.566	51
0.567	14		0.567	54		0.567	59
0.568	8		0.568	54		0.568	41
0.569	12		0.569	53		0.569	37
0.57	15		0.57	43		0.57	55
0.571	16		0.571	60		0.571	44
0.572	11		0.572	56		0.572	76
0.573	6		0.573	78		0.573	61
0.574	3		0.574	55		0.574	59
0.575	6		0.575	65		0.575	57
0.576	9		0.576	65		0.576	61
0.577	11		0.577	62		0.577	57
0.578	6		0.578	56		0.578	55
0.579	11		0.579	51		0.579	51
0.58	6		0.58	56		0.58	50
0.581	11		0.581	55		0.581	55
0.582	12		0.582	60		0.582	48
0.583	8		0.583	63		0.583	41
0.584	6		0.584	59		0.584	34
0.585	6		0.585	52		0.585	49
0.586	7		0.586	70		0.586	57
0.587	11		0.587	61		0.587	55
0.588	15		0.588	56		0.588	59
0.589	13		0.589	56		0.589	53
0.59	10		0.59	47		0.59	36
0.591	18		0.591	61		0.591	35
0.592	16		0.592	43		0.592	34
0.593	12		0.593	62		0.593	57
0.594	12		0.594	50		0.594	27
0.595	8		0.595	48		0.595	57
0.596	10		0.596	60		0.596	36
0.597	12		0.597	63		0.597	34
0.598	17		0.598	55		0.598	47
0.599	8		0.599	50		0.599	45
0.6	5		0.6	57		0.6	54
0.601	15		0.601	52		0.601	36
0.602	13		0.602	50		0.602	32
0.603	11		0.603	54		0.603	63
0.604	12		0.604	39		0.604	37
0.605	9		0.605	52		0.605	43
0.606	14		0.606	54		0.606	42
0.607	12		0.607	45		0.607	49
0.608	11		0.608	58		0.608	26
0.609	8		0.609	42		0.609	27
0.61	14		0.61	51		0.61	46
0.611	10		0.611	50		0.611	25
0.612	16		0.612	64		0.612	40
0.613	14		0.613	51		0.613	46
0.614	5		0.614	52		0.614	32
0.615	7		0.615	42		0.615	27
0.616	10		0.616	55		0.616	26
0.617	8		0.617	49		0.617	37
0.618	8		0.618	52		0.618	43
0.619	14		0.619	50		0.619	26
0.62	10		0.62	43		0.62	39
0.621	12		0.621	52		0.621	30
0.622	9		0.622	50		0.622	38
0.623	8		0.623	39		0.623	25
0.624	10		0.624	38		0.624	17
0.625	5		0.625	37		0.625	36
0.626	12		0.626	38		0.626	48
0.627	11		0.627	46		0.627	30
0.628	6		0.628	39		0.628	40
0.629	12		0.629	40		0.629	27
0.63	13		0.63	51		0.63	34
0.631	12		0.631	51		0.631	40
0.632	10		0.632	39		0.632	31
0.633	9		0.633	44		0.633	19
0.634	6		0.634	40		0.634	29
0.635	3		0.635	48		0.635	42
0.636	11		0.636	54		0.636	29
0.637	14		0.637	31		0.637	38
0.638	12		0.638	54		0.638	39
0.639	9		0.639	43		0.639	31
0.64	10		0.64	44		0.64	44
0.641	9		0.641	54		0.641	31
0.642	11		0.642	48		0.642	32
0.643	11		0.643	37		0.643	36
0.644	5		0.644	45		0.644	42
0.645	13		0.645	54		0.645	20
0.646	16		0.646	37		0.646	45
0.647	7		0.647	37		0.647	30
0.648	8		0.648	49		0.648	18
0.649	8		0.649	44		0.649	32
0.65	16		0.65	32		0.65	45
0.651	9		0.651	38		0.651	39
0.652	10		0.652	40		0.652	20
0.653	11		0.653	36		0.653	45
0.654	13		0.654	47		0.654	30
0.655	11		0.655	39		0.655	24
0.656	9		0.656	37		0.656	35
0.657	6		0.657	47		0.657	21
0.658	11		0.658	49		0.658	27
0.659	11		0.659	48		0.659	17
0.66	8		0.66	30		0.66	25
0.661	10		0.661	47		0.661	35
0.662	11		0.662	34		0.662	33
0.663	3		0.663	33		0.663	32
0.664	6		0.664	37		0.664	17
0.665	6		0.665	44		0.665	34
0.666	10		0.666	46		0.666	21
0.667	8		0.667	34		0.667	29
0.668	15		0.668	41		0.668	40
0.669	3		0.669	48		0.669	19
0.67	12		0.67	30		0.67	13
0.671	10		0.671	44		0.671	25
0.672	11		0.672	39		0.672	26
0.673	11		0.673	42		0.673	18
0.674	7		0.674	42		0.674	17
0.675	8		0.675	46		0.675	26
0.676	9		0.676	36		0.676	19
0.677	12		0.677	33		0.677	31
0.678	6		0.678	44		0.678	32
0.679	10		0.679	42		0.679	27
0.68	5		0.68	46		0.68	19
0.681	7		0.681	43		0.681	22
0.682	10		0.682	40		0.682	32
0.683	6		0.683	57		0.683	34
0.684	14		0.684	35		0.684	19
0.685	14		0.685	38		0.685	25
0.686	9		0.686	43		0.686	27
0.687	13		0.687	37		0.687	40
0.688	10		0.688	34		0.688	22
0.689	12		0.689	49		0.689	7
0.69	9		0.69	40		0.69	36
0.691	8		0.691	30		0.691	21
0.692	10		0.692	33		0.692	12
0.693	13		0.693	42		0.693	9
0.694	12		0.694	35		0.694	21
0.695	4		0.695	41		0.695	19
0.696	5		0.696	43		0.696	18
0.697	5		0.697	48		0.697	18
0.698	7		0.698	38		0.698	5
0.699	4		0.699	45		0.699	28
0.7	12		0.7	34		0.7	26
0.701	6		0.701	36		0.701	24
0.702	7		0.702	38		0.702	31
0.703	4		0.703	46		0.703	25
0.704	12		0.704	37		0.704	26
0.705	13		0.705	38		0.705	37
0.706	10		0.706	41		0.706	18
0.707	14		0.707	27		0.707	20
0.708	10		0.708	44		0.708	19
0.709	5		0.709	26		0.709	40
0.71	6		0.71	32		0.71	5
0.711	7		0.711	32		0.711	18
0.712	9		0.712	35		0.712	30
0.713	7		0.713	43		0.713	31
0.714	11		0.714	32		0.714	28
0.715	5		0.715	36		0.715	31
0.716	8		0.716	36		0.716	19
0.717	14		0.717	37		0.717	28
0.718	7		0.718	34		0.718	13
0.719	9		0.719	38		0.719	3
0.72	11		0.72	30		0.72	26
0.721	6		0.721	43		0.721	19
0.722	5		0.722	23		0.722	23
0.723	12		0.723	28		0.723	12
0.724	10		0.724	35		0.724	26
0.725	11		0.725	34		0.725	10
0.726	6		0.726	24		0.726	14
0.727	13		0.727	31		0.727	19
0.728	5		0.728	29		0.728	25
0.729	10		0.729	28		0.729	13
0.73	10		0.73	35		0.73	18
0.731	8		0.731	44		0.731	23
0.732	10		0.732	27		0.732	21
0.733	13		0.733	24		0.733	24
0.734	7		0.734	38		0.734	21
0.735	7		0.735	41		0.735	9
0.736	10		0.736	34		0.736	15
0.737	8		0.737	21		0.737	31
0.738	17		0.738	22		0.738	9
0.739	5		0.739	32		0.739	22
0.74	10		0.74	39		0.74	20
0.741	4		0.741	35		0.741	28
0.742	7		0.742	21		0.742	12
0.743	7		0.743	27		0.743	12
0.744	10		0.744	23		0.744	19
0.745	9		0.745	28		0.745	11
0.746	5		0.746	31		0.746	32
0.747	3		0.747	22		0.747	21
0.748	9		0.748	21		0.748	11
0.749	12		0.749	32		0.749	11
0.75	7		0.75	35		0.75	22
0.751	9		0.751	22		0.751	11
0.752	6		0.752	29		0.752	31
0.753	16		0.753	38		0.753	26
0.754	7		0.754	28		0.754	19
0.755	7		0.755	33		0.755	14
0.756	4		0.756	30		0.756	17
0.757	9		0.757	27		0.757	18
0.758	6		0.758	28		0.758	6
0.759	10		0.759	29		0.759	35
0.76	8		0.76	18		0.76	34
0.761	12		0.761	29		0.761	15
0.762	7		0.762	35		0.762	7
0.763	7		0.763	23		0.763	18
0.764	9		0.764	22		0.764	2
0.765	5		0.765	25		0.765	22
0.766	5		0.766	29		0.766	25
0.767	3		0.767	31		0.767	19
0.768	3		0.768	32		0.768	26
0.769	8		0.769	51		0.769	9
0.77	4		0.77	25		0.77	23
0.771	8		0.771	26		0.771	3
0.772	8		0.772	36		0.772	25
0.773	11		0.773	33		0.773	3
0.774	8		0.774	25		0.774	11
0.775	11		0.775	26		0.775	21
0.776	7		0.776	32		0.776	14
0.777	5		0.777	26		0.777	19
0.778	14		0.778	30		0.778	2
0.779	6		0.779	35		0.779	15
0.78	11		0.78	21		0.78	18
0.781	8		0.781	29		0.781	16
0.782	12		0.782	26		0.782	1
0.783	4		0.783	23		0.783	24
0.784	3		0.784	27		0.784	13
0.785	6		0.785	34		0.785	26
0.786	9		0.786	22		0.786	12
0.787	6		0.787	24		0.787	23
0.788	6		0.788	26		0.788	15
0.789	8		0.789	29		0.789	30
0.79	13		0.79	32		0.79	30
0.791	8		0.791	25		0.791	10
0.792	9		0.792	43		0.792	10
0.793	8		0.793	27		0.793	4
0.794	13		0.794	30		0.794	14
0.795	8		0.795	30		0.795	22
0.796	12		0.796	28		0.796	18
0.797	6		0.797	20		0.797	29
0.798	2		0.798	31		0.798	6
0.799	8		0.799	32		0.799	13
0.8	7		0.8	23		0.8	16
0.801	3		0.801	24		0.801	15
0.802	5		0.802	22		0.802	14
0.803	7		0.803	27		0.803	19
0.804	3		0.804	30		0.804	19
0.805	4		0.805	34		0.805	6
0.806	9		0.806	34		0.806	10
0.807	10		0.807	22		0.807	22
0.808	8		0.808	13		0.808	15
0.809	4		0.809	29		0.809	10
0.81	10		0.81	31		0.81	14
0.811	7		0.811	23		0.811	21
0.812	8		0.812	21		0.812	14
0.813	5		0.813	23		0.813	12
0.814	8		0.814	18		0.814	14
0.815	9		0.815	27		0.815	19
0.816	7		0.816	22		0.816	21
0.817	2		0.817	27		0.817	16
0.818	8		0.818	30		0.818	8
0.819	10		0.819	25		0.819	6
0.82	6		0.82	27		0.82	17
0.821	5		0.821	24		0.821	17
0.822	5		0.822	30		0.822	15
0.823	4		0.823	21		0.823	19
0.824	9		0.824	27		0.824	6
0.825	13		0.825	31		0.825	13
0.826	5		0.826	25		0.826	23
0.827	4		0.827	19		0.827	27
0.828	4		0.828	28		0.828	14
0.829	7		0.829	14		0.829	18
0.83	8		0.83	28		0.83	8
0.831	7		0.831	26		0.831	26
0.832	9		0.832	22		0.832	17
0.833	1		0.833	19		0.833	15
0.834	6		0.834	16		0.834	11
0.835	10		0.835	26		0.835	8
0.836	15		0.836	22		0.836	9
0.837	3		0.837	28		0.837	8
0.838	2		0.838	32		0.838	10
0.839	7		0.839	27		0.839	26
0.84	3		0.84	24		0.84	18
0.841	16		0.841	21		0.841	24
0.842	5		0.842	17		0.842	24
0.843	4		0.843	25		0.843	10
0.844	11		0.844	28		0.844	5
0.845	7		0.845	18		0.845	15
0.846	5		0.846	20		0.846	19
0.847	9		0.847	18		0.847	3
0.848	7		0.848	17		0.848	19
0.849	6		0.849	24		0.849	2
0.85	4		0.85	20		0.85	9
0.851	16		0.851	16		0.851	6
0.852	9		0.852	21		0.852	10
0.853	0		0.853	23		0.853	17
0.854	9		0.854	25		0.854	9
0.855	4		0.855	21		0.855	4
0.856	2		0.856	19		0.856	11
0.857	8		0.857	12		0.857	2
0.858	10		0.858	28		0.858	13
0.859	10		0.859	24		0.859	26
0.86	6		0.86	17		0.86	11
0.861	3		0.861	26		0.861	8
0.862	16		0.862	31		0.862	9
0.863	4		0.863	23		0.863	12
0.864	6		0.864	28		0.864	6
0.865	8		0.865	22		0.865	9
0.866	3		0.866	15		0.866	16
0.867	8		0.867	22		0.867	10
0.868	5		0.868	21		0.868	12
0.869	7		0.869	23		0.869	23
0.87	7		0.87	18		0.87	2
0.871	8		0.871	25		0.871	2
0.872	3		0.872	24		0.872	17
0.873	6		0.873	24		0.873	8
0.874	7		0.874	20		0.874	20
0.875	8		0.875	23		0.875	23
0.876	6		0.876	22		0.876	14
0.877	5		0.877	17		0.877	10
0.878	6		0.878	23		0.878	21
0.879	11		0.879	18		0.879	6
0.88	8		0.88	20		0.88	14
0.881	10		0.881	26		0.881	12
0.882	7		0.882	22		0.882	7
0.883	3		0.883	22		0.883	10
0.884	2		0.884	16		0.884	34
0.885	5		0.885	17		0.885	24
0.886	3		0.886	21		0.886	1
0.887	3		0.887	22		0.887	18
0.888	9		0.888	17		0.888	26
0.889	6		0.889	16		0.889	16
0.89	12		0.89	20		0.89	8
0.891	10		0.891	19		0.891	9
0.892	5		0.892	23		0.892	20
0.893	8		0.893	11		0.893	5
0.894	2		0.894	26		0.894	10
0.895	5		0.895	17		0.895	3
0.896	5		0.896	22		0.896	18
0.897	13		0.897	24		0.897	1
0.898	4		0.898	18		0.898	29
0.899	7		0.899	8		0.899	12
0.9	7		0.9	21		0.9	7
0.901	9		0.901	11		0.901	21
0.902	5		0.902	22		0.902	2
0.903	3		0.903	15		0.903	14
0.904	13		0.904	14		0.904	7
0.905	6		0.905	20		0.905	10
0.906	6		0.906	18		0.906	8
0.907	3		0.907	14		0.907	10
0.908	13		0.908	13		0.908	9
0.909	4		0.909	13		0.909	23
0.91	14		0.91	18		0.91	12
0.911	4		0.911	17		0.911	1
0.912	2		0.912	21		0.912	5
0.913	12		0.913	17		0.913	11
0.914	8		0.914	17		0.914	23
0.915	7		0.915	23		0.915	10
0.916	9		0.916	20		0.916	12
0.917	2		0.917	16		0.917	11
0.918	4		0.918	14		0.918	14
0.919	7		0.919	17		0.919	3
0.92	10		0.92	21		0.92	3
0.921	5		0.921	13		0.921	4
0.922	6		0.922	18		0.922	7
0.923	7		0.923	9		0.923	7
0.924	6		0.924	16		0.924	4
0.925	9		0.925	18		0.925	9
0.926	7		0.926	23		0.926	18
0.927	6		0.927	13		0.927	20
0.928	8		0.928	14		0.928	9
0.929	4		0.929	18		0.929	7
0.93	8		0.93	23		0.93	12
0.931	6		0.931	13		0.931	16
0.932	7		0.932	22		0.932	12
0.933	8		0.933	14		0.933	4
0.934	3		0.934	14		0.934	5
0.935	7		0.935	10		0.935	7
0.936	4		0.936	16		0.936	5
0.937	6		0.937	20		0.937	25
0.938	10		0.938	16		0.938	9
0.939	5		0.939	12		0.939	11
0.94	5		0.94	13		0.94	6
0.941	6		0.941	15		0.941	17
0.942	11		0.942	17		0.942	2
0.943	3		0.943	19		0.943	6
0.944	3		0.944	17		0.944	6
0.945	9		0.945	19		0.945	11
0.946	6		0.946	10		0.946	18
0.947	5		0.947	24		0.947	4
0.948	10		0.948	20		0.948	13
0.949	6		0.949	19		0.949	18
0.95	7		0.95	15		0.95	7
0.951	8		0.951	18		0.951	10
0.952	6		0.952	15		0.952	21
0.953	5		0.953	16		0.953	22
0.954	5		0.954	20		0.954	9
0.955	8		0.955	26		0.955	9
0.956	8		0.956	17		0.956	10
0.957	4		0.957	20		0.957	2
0.958	10		0.958	13		0.958	4
0.959	7		0.959	11		0.959	7
0.96	10		0.96	14		0.96	13
0.961	2		0.961	17		0.961	3
0.962	5		0.962	15		0.962	13
0.963	13		0.963	33		0.963	14
0.964	5		0.964	18		0.964	5
0.965	3		0.965	14		0.965	22
0.966	5		0.966	22		0.966	15
0.967	1		0.967	16		0.967	5
0.968	5		0.968	11		0.968	10
0.969	4		0.969	14		0.969	6
0.97	6		0.97	16		0.97	18
0.971	5		0.971	8		0.971	5
0.972	4		0.972	14		0.972	3
0.973	4		0.973	12		0.973	15
0.974	6		0.974	16		0.974	24
0.975	11		0.975	14		0.975	3
0.976	4		0.976	13		0.976	7
0.977	4		0.977	11		0.977	15
0.978	12		0.978	16		0.978	2
0.979	5		0.979	23		0.979	7
0.98	5		0.98	14		0.98	16
0.981	7		0.981	13		0.981	4
0.982	9		0.982	9		0.982	4
0.983	8		0.983	23		0.983	12
0.984	13		0.984	9		0.984	5
0.985	7		0.985	15		0.985	2
0.986	4		0.986	10		0.986	9
0.987	7		0.987	9		0.987	6
0.988	12		0.988	19		0.988	14
0.989	4		0.989	18		0.989	12
0.99	8		0.99	26		0.99	13
0.991	7		0.991	14		0.991	13
0.992	10		0.992	15		0.992	12
0.993	4		0.993	13		0.993	5
0.994	9		0.994	10		0.994	15
0.995	5		0.995	10		0.995	9
0.996	2		0.996	26		0.996	5
0.997	4		0.997	7		0.997	9
0.998	7		0.998	11		0.998	6
0.999	6		0.999	14		0.999	1
1	1		1	12		1	1
1.001	6		1.001	17		1.001	15
1.002	5		1.002	17		1.002	10
1.003	5		1.003	12		1.003	13
1.004	7		1.004	14		1.004	3
1.005	7		1.005	18		1.005	13
1.006	5		1.006	10		1.006	19
1.007	9		1.007	12		1.007	15
1.008	5		1.008	17		1.008	8
1.009	3		1.009	15		1.009	13
1.01	6		1.01	22		1.01	16
1.011	4		1.011	13		1.011	18
1.012	5		1.012	22		1.012	19
1.013	9		1.013	19		1.013	17
1.014	7		1.014	14		1.014	3
1.015	12		1.015	14		1.015	6
1.016	16		1.016	15		1.016	9
1.017	7		1.017	14		1.017	11
1.018	4		1.018	20		1.018	7
1.019	6		1.019	12		1.019	1
1.02	8		1.02	21		1.02	16
1.021	10		1.021	12		1.021	22
1.022	4		1.022	12		1.022	3
1.023	8		1.023	12		1.023	4
1.024	6		1.024	20		1.024	4
1.025	3		1.025	16		1.025	7
1.026	9		1.026	14		1.026	12
1.027	5		1.027	10		1.027	2
1.028	4		1.028	11		1.028	8
1.029	6		1.029	7		1.029	12
1.03	9		1.03	8		1.03	12
1.031	8		1.031	15		1.031	9
1.032	6		1.032	11		1.032	12
1.033	5		1.033	7		1.033	8
1.034	8		1.034	12		1.034	6
1.035	9		1.035	13		1.035	1
1.036	3		1.036	11		1.036	15
1.037	3		1.037	14		1.037	8
1.038	14		1.038	12		1.038	9
1.039	4		1.039	24		1.039	10
1.04	4		1.04	11		1.04	10
1.041	2		1.041	15		1.041	14
1.042	9		1.042	19		1.042	1
1.043	6		1.043	14		1.043	22
1.044	7		1.044	13		1.044	12
1.045	5		1.045	5		1.045	11
1.046	4		1.046	7		1.046	3
1.047	3		1.047	9		1.047	8
1.048	8		1.048	17		1.048	4
1.049	12		1.049	12		1.049	22
1.05	4		1.05	14		1.05	8
1.051	5		1.051	17		1.051	11
1.052	8		1.052	10		1.052	8
1.053	6		1.053	11		1.053	2
1.054	5		1.054	11		1.054	6
1.055	4		1.055	12		1.055	7
1.056	3		1.056	12		1.056	2
1.057	6		1.057	19		1.057	3
1.058	9		1.058	12		1.058	3
1.059	3		1.059	16		1.059	18
1.06	3		1.06	15		1.06	12
1.061	9		1.061	14		1.061	3
1.062	15		1.062	8		1.062	16
1.063	4		1.063	20		1.063	14
1.064	7		1.064	16		1.064	3
1.065	2		1.065	16		1.065	11
1.066	5		1.066	13		1.066	6
1.067	6		1.067	11		1.067	11
1.068	3		1.068	11		1.068	18
1.069	5		1.069	6		1.069	14
1.07	8		1.07	14		1.07	14
1.071	2		1.071	15		1.071	9
1.072	5		1.072	4		1.072	3
1.073	4		1.073	8		1.073	11
1.074	5		1.074	12		1.074	1
1.075	2		1.075	6		1.075	10
1.076	6		1.076	14		1.076	3
1.077	4		1.077	13		1.077	7
1.078	3		1.078	11		1.078	7
1.079	8		1.079	8		1.079	1
1.08	2		1.08	9		1.08	16
1.081	9		1.081	15		1.081	18
1.082	0		1.082	6		1.082	5
1.083	7		1.083	11		1.083	13
1.084	12		1.084	14		1.084	9
1.085	3		1.085	10		1.085	12
1.086	3		1.086	10		1.086	14
1.087	4		1.087	8		1.087	3
1.088	6		1.088	6		1.088	5
1.089	4		1.089	8		1.089	11
1.09	3		1.09	18		1.09	3
1.091	5		1.091	11		1.091	1
1.092	11		1.092	11		1.092	4
1.093	4		1.093	15		1.093	3
1.094	6		1.094	16		1.094	19
1.095	2		1.095	14		1.095	3
1.096	7		1.096	14		1.096	2
1.097	4		1.097	9		1.097	2
1.098	3		1.098	16		1.098	2
1.099	4		1.099	11		1.099	1
1.1	4		1.1	12		1.1	11
1.101	5		1.101	2		1.101	12
1.102	1		1.102	6		1.102	3
1.103	3		1.103	12		1.103	16
1.104	8		1.104	9		1.104	17
1.105	8		1.105	18		1.105	4
1.106	2		1.106	6		1.106	10
1.107	5		1.107	13		1.107	6
1.108	1		1.108	11		1.108	16
1.109	6		1.109	10		1.109	8
1.11	13		1.11	8		1.11	11
1.111	4		1.111	13		1.111	5
1.112	5		1.112	7		1.112	8
1.113	5		1.113	6		1.113	20
1.114	5		1.114	16		1.114	2
1.115	4		1.115	9		1.115	12
1.116	5		1.116	14		1.116	13
1.117	3		1.117	8		1.117	9
1.118	8		1.118	12		1.118	14
1.119	1		1.119	9		1.119	9
1.12	6		1.12	8		1.12	6
1.121	7		1.121	10		1.121	15
1.122	6		1.122	11		1.122	14
1.123	6		1.123	12		1.123	20
1.124	9		1.124	14		1.124	8
1.125	3		1.125	9		1.125	8
1.126	7		1.126	10		1.126	2
1.127	6		1.127	8		1.127	15
1.128	7		1.128	6		1.128	12
1.129	8		1.129	7		1.129	7
1.13	7		1.13	9		1.13	3
1.131	6		1.131	11		1.131	9
1.132	2		1.132	7		1.132	28
1.133	8		1.133	8		1.133	14
1.134	5		1.134	12		1.134	2
1.135	3		1.135	17		1.135	3
1.136	5		1.136	11		1.136	17
1.137	3		1.137	11		1.137	3
1.138	4		1.138	10		1.138	8
1.139	5		1.139	17		1.139	20
1.14	6		1.14	11		1.14	7
1.141	10		1.141	8		1.141	7
1.142	7		1.142	7		1.142	3
1.143	5		1.143	8		1.143	10
1.144	2		1.144	12		1.144	7
1.145	7		1.145	7		1.145	18
1.146	7		1.146	3		1.146	16
1.147	3		1.147	4		1.147	13
1.148	2		1.148	13		1.148	4
1.149	3		1.149	11		1.149	3
1.15	8		1.15	8		1.15	9
1.151	3		1.151	9		1.151	5
1.152	3		1.152	8		1.152	13
1.153	3		1.153	8		1.153	1
1.154	9		1.154	14		1.154	14
1.155	7		1.155	11		1.155	9
1.156	7		1.156	8		1.156	17
1.157	5		1.157	16		1.157	8
1.158	5		1.158	7		1.158	16
1.159	8		1.159	9		1.159	16
1.16	3		1.16	10		1.16	9
1.161	5		1.161	12		1.161	10
1.162	2		1.162	10		1.162	2
1.163	1		1.163	6		1.163	18
1.164	5		1.164	8		1.164	19
1.165	2		1.165	12		1.165	13
1.166	5		1.166	10		1.166	1
1.167	5		1.167	16		1.167	9
1.168	4		1.168	11		1.168	16
1.169	9		1.169	7		1.169	6
1.17	1		1.17	8		1.17	12
1.171	5		1.171	11		1.171	11
1.172	1		1.172	16		1.172	12
1.173	8		1.173	19		1.173	4
1.174	3		1.174	11		1.174	12
1.175	3		1.175	12		1.175	11
1.176	2		1.176	9		1.176	13
1.177	2		1.177	10		1.177	15
1.178	2		1.178	15		1.178	12
1.179	9		1.179	11		1.179	2
1.18	7		1.18	6		1.18	17
1.181	8		1.181	5		1.181	11
1.182	6		1.182	8		1.182	4
1.183	3		1.183	3		1.183	4
1.184	10		1.184	9		1.184	3
1.185	6		1.185	10		1.185	4
1.186	3		1.186	16		1.186	2
1.187	2		1.187	11		1.187	8
1.188	5		1.188	10		1.188	11
1.189	6		1.189	1		1.189	7
1.19	9		1.19	12		1.19	19
1.191	6		1.191	11		1.191	11
1.192	5		1.192	6		1.192	18
1.193	4		1.193	14		1.193	3
1.194	5		1.194	3		1.194	9
1.195	6		1.195	12		1.195	16
1.196	6		1.196	18		1.196	5
1.197	2		1.197	13		1.197	3
1.198	3		1.198	11		1.198	12
1.199	5		1.199	9		1.199	22
1.2	7		1.2	7		1.2	9
1.201	3		1.201	3		1.201	8
1.202	3		1.202	9		1.202	13
1.203	6		1.203	10		1.203	5
1.204	5		1.204	10		1.204	2
1.205	11		1.205	8		1.205	3
1.206	3		1.206	5		1.206	9
1.207	2		1.207	4		1.207	7
1.208	8		1.208	16		1.208	5
1.209	6		1.209	11		1.209	3
1.21	4		1.21	11		1.21	10
1.211	4		1.211	10		1.211	15
1.212	1		1.212	7		1.212	7
1.213	5		1.213	7		1.213	19
1.214	7		1.214	9		1.214	4
1.215	2		1.215	11		1.215	2
1.216	5		1.216	11		1.216	10
1.217	5		1.217	1		1.217	9
1.218	12		1.218	6		1.218	6
1.219	6		1.219	5		1.219	1
1.22	3		1.22	10		1.22	3
1.221	4		1.221	11		1.221	6
1.222	5		1.222	6		1.222	10
1.223	5		1.223	9		1.223	9
1.224	2		1.224	5		1.224	9
1.225	7		1.225	4		1.225	12
1.226	5		1.226	11		1.226	6
1.227	11		1.227	5		1.227	9
1.228	9		1.228	10		1.228	24
1.229	8		1.229	6		1.229	3
1.23	1		1.23	4		1.23	23
1.231	4		1.231	9		1.231	4
1.232	6		1.232	13		1.232	9
1.233	2		1.233	7		1.233	4
1.234	2		1.234	11		1.234	15
1.235	6		1.235	8		1.235	5
1.236	4		1.236	10		1.236	9
1.237	1		1.237	6		1.237	3
1.238	4		1.238	12		1.238	13
1.239	7		1.239	3		1.239	4
1.24	3		1.24	7		1.24	2
1.241	3		1.241	15		1.241	17
1.242	2		1.242	11		1.242	4
1.243	12		1.243	3		1.243	11
1.244	6		1.244	10		1.244	9
1.245	5		1.245	4		1.245	4
1.246	3		1.246	9		1.246	2
1.247	7		1.247	4		1.247	11
1.248	7		1.248	9		1.248	15
1.249	6		1.249	7		1.249	19
1.25	4		1.25	7		1.25	18
1.251	4		1.251	10		1.251	1
1.252	11		1.252	7		1.252	9
1.253	6		1.253	7		1.253	23
1.254	9		1.254	10		1.254	7
1.255	4		1.255	5		1.255	11
1.256	3		1.256	14		1.256	8
1.257	7		1.257	9		1.257	2
1.258	4		1.258	4		1.258	2
1.259	5		1.259	4		1.259	13
1.26	2		1.26	6		1.26	7
1.261	7		1.261	7		1.261	8
1.262	7		1.262	1		1.262	3
1.263	1		1.263	9		1.263	5
1.264	3		1.264	7		1.264	9
1.265	3		1.265	5		1.265	9
1.266	7		1.266	9		1.266	6
1.267	6		1.267	8		1.267	2
1.268	8		1.268	11		1.268	3
1.269	7		1.269	5		1.269	4
1.27	14		1.27	17		1.27	3
1.271	2		1.271	4		1.271	12
1.272	2		1.272	12		1.272	6
1.273	5		1.273	2		1.273	1
1.274	8		1.274	10		1.274	17
1.275	6		1.275	7		1.275	16
1.276	9		1.276	8		1.276	6
1.277	3		1.277	8		1.277	14
1.278	2		1.278	10		1.278	6
1.279	3		1.279	8		1.279	8
1.28	6		1.28	7		1.28	13
1.281	4		1.281	7		1.281	10
1.282	11		1.282	4		1.282	9
1.283	4		1.283	11		1.283	15
1.284	10		1.284	8		1.284	1
1.285	12		1.285	6		1.285	23
1.286	0		1.286	14		1.286	7
1.287	4		1.287	12		1.287	7
1.288	8		1.288	8		1.288	6
1.289	4		1.289	10		1.289	13
1.29	2		1.29	6		1.29	5
1.291	4		1.291	7		1.291	3
1.292	4		1.292	4		1.292	4
1.293	4		1.293	9		1.293	15
1.294	4		1.294	6		1.294	2
1.295	8		1.295	7		1.295	16
1.296	1		1.296	12		1.296	9
1.297	10		1.297	13		1.297	8
1.298	11		1.298	12		1.298	2
1.299	4		1.299	12		1.299	7
1.3	6		1.3	11		1.3	13
1.301	6		1.301	20		1.301	3
1.302	5		1.302	5		1.302	3
1.303	3		1.303	12		1.303	9
1.304	5		1.304	6		1.304	6
1.305	1		1.305	9		1.305	7
1.306	8		1.306	7		1.306	12
1.307	3		1.307	7		1.307	9
1.308	6		1.308	10		1.308	2
1.309	10		1.309	6		1.309	6
1.31	1		1.31	13		1.31	6
1.311	5		1.311	4		1.311	7
1.312	4		1.312	10		1.312	3
1.313	0		1.313	2		1.313	3
1.314	8		1.314	13		1.314	11
1.315	8		1.315	7		1.315	13
1.316	10		1.316	17		1.316	1
1.317	7		1.317	12		1.317	9
1.318	7		1.318	8		1.318	6
1.319	5		1.319	7		1.319	7
1.32	2		1.32	9		1.32	7
1.321	4		1.321	7		1.321	9
1.322	9		1.322	2		1.322	4
1.323	5		1.323	8		1.323	6
1.324	3		1.324	8		1.324	11
1.325	3		1.325	10		1.325	8
1.326	1		1.326	8		1.326	16
1.327	2		1.327	9		1.327	1
1.328	8		1.328	7		1.328	15
1.329	7		1.329	7		1.329	8
1.33	5		1.33	5		1.33	12
1.331	0		1.331	6		1.331	4
1.332	1		1.332	5		1.332	3
1.333	3		1.333	15		1.333	9
1.334	1		1.334	2		1.334	15
1.335	2		1.335	4		1.335	10
1.336	4		1.336	5		1.336	5
1.337	3		1.337	2		1.337	8
1.338	7		1.338	7		1.338	6
1.339	6		1.339	6		1.339	12
1.34	2		1.34	7		1.34	2
1.341	6		1.341	8		1.341	11
1.342	3		1.342	10		1.342	7
1.343	8		1.343	5		1.343	14
1.344	0		1.344	5		1.344	6
1.345	9		1.345	5		1.345	2
1.346	4		1.346	15		1.346	15
1.347	5		1.347	14		1.347	8
1.348	0		1.348	7		1.348	16
1.349	5		1.349	6		1.349	13
1.35	11		1.35	9		1.35	12
1.351	1		1.351	11		1.351	1
1.352	6		1.352	7		1.352	14
1.353	5		1.353	3		1.353	9
1.354	2		1.354	11		1.354	8
1.355	1		1.355	5		1.355	12
1.356	2		1.356	3		1.356	22
1.357	5		1.357	6		1.357	2
1.358	4		1.358	7		1.358	13
1.359	4		1.359	8		1.359	6
1.36	6		1.36	5		1.36	21
1.361	3		1.361	8		1.361	8
1.362	4		1.362	8		1.362	28
1.363	5		1.363	8		1.363	31
1.364	5		1.364	7		1.364	6
1.365	1		1.365	7		1.365	3
1.366	1		1.366	3		1.366	8
1.367	7		1.367	1		1.367	17
1.368	3		1.368	8		1.368	6
1.369	4		1.369	3		1.369	2
1.37	13		1.37	5		1.37	4
1.371	3		1.371	4		1.371	8
1.372	5		1.372	8		1.372	13
1.373	2		1.373	7		1.373	7
1.374	2		1.374	7		1.374	4
1.375	2		1.375	5		1.375	6
1.376	4		1.376	3		1.376	13
1.377	5		1.377	4		1.377	1
1.378	6		1.378	8		1.378	13
1.379	4		1.379	8		1.379	19
1.38	4		1.38	4		1.38	9
1.381	2		1.381	10		1.381	22
1.382	5		1.382	8		1.382	10
1.383	2		1.383	6		1.383	8
1.384	3		1.384	2		1.384	5
1.385	2		1.385	4		1.385	5
1.386	1		1.386	6		1.386	14
1.387	3		1.387	1		1.387	15
1.388	4		1.388	3		1.388	1
1.389	4		1.389	6		1.389	13
1.39	10		1.39	10		1.39	5
1.391	5		1.391	4		1.391	5
1.392	2		1.392	9		1.392	8
1.393	3		1.393	6		1.393	1
1.394	4		1.394	7		1.394	18
1.395	6		1.395	5		1.395	18
1.396	8		1.396	3		1.396	5
1.397	4		1.397	6		1.397	13
1.398	3		1.398	5		1.398	10
1.399	5		1.399	11		1.399	6
1.4	3		1.4	9		1.4	9
1.401	4		1.401	5		1.401	5
1.402	4		1.402	8		1.402	1
1.403	14		1.403	7		1.403	3
1.404	1		1.404	2		1.404	12
1.405	5		1.405	3		1.405	11
1.406	5		1.406	5		1.406	7
1.407	3		1.407	7		1.407	12
1.408	5		1.408	7		1.408	24
1.409	5		1.409	16		1.409	20
1.41	5		1.41	5		1.41	12
1.411	4		1.411	8		1.411	1
1.412	6		1.412	8		1.412	12
1.413	5		1.413	6		1.413	3
1.414	2		1.414	6		1.414	3
1.415	10		1.415	5		1.415	10
1.416	9		1.416	8		1.416	13
1.417	3		1.417	4		1.417	7
1.418	5		1.418	7		1.418	7
1.419	6		1.419	7		1.419	8
1.42	3		1.42	3		1.42	21
1.421	4		1.421	11		1.421	5
1.422	4		1.422	11		1.422	7
1.423	9		1.423	8		1.423	5
1.424	5		1.424	1		1.424	6
1.425	2		1.425	9		1.425	19
1.426	5		1.426	5		1.426	9
1.427	4		1.427	13		1.427	5
1.428	3		1.428	13		1.428	28
1.429	4		1.429	8		1.429	6
1.43	2		1.43	1		1.43	13
1.431	3		1.431	5		1.431	7
1.432	5		1.432	5		1.432	11
1.433	5		1.433	5		1.433	3
1.434	5		1.434	11		1.434	5
1.435	6		1.435	5		1.435	2
1.436	7		1.436	4		1.436	1
1.437	5		1.437	11		1.437	5
1.438	3		1.438	7		1.438	9
1.439	9		1.439	17		1.439	1
1.44	5		1.44	6		1.44	8
1.441	4		1.441	2		1.441	14
1.442	6		1.442	8		1.442	5
1.443	4		1.443	6		1.443	21
1.444	4		1.444	6		1.444	15
1.445	2		1.445	6		1.445	3
1.446	3		1.446	10		1.446	2
1.447	5		1.447	6		1.447	7
1.448	3		1.448	5		1.448	2
1.449	8		1.449	9		1.449	8
1.45	3		1.45	5		1.45	11
1.451	5		1.451	4		1.451	1
1.452	1		1.452	3		1.452	17
1.453	5		1.453	3		1.453	7
1.454	6		1.454	1		1.454	8
1.455	3		1.455	4		1.455	1
1.456	4		1.456	4		1.456	15
1.457	6		1.457	1		1.457	2
1.458	2		1.458	7		1.458	16
1.459	6		1.459	4		1.459	6
1.46	2		1.46	5		1.46	10
1.461	3		1.461	7		1.461	10
1.462	1		1.462	2		1.462	10
1.463	2		1.463	9		1.463	10
1.464	7		1.464	5		1.464	1
1.465	11		1.465	4		1.465	13
1.466	5		1.466	1		1.466	2
1.467	6		1.467	1		1.467	10
1.468	6		1.468	10		1.468	14
1.469	6		1.469	8		1.469	11
1.47	2		1.47	7		1.47	4
1.471	4		1.471	10		1.471	17
1.472	3		1.472	3		1.472	4
1.473	5		1.473	2		1.473	17
1.474	2		1.474	5		1.474	3
1.475	9		1.475	9		1.475	16
1.476	2		1.476	13		1.476	6
1.477	6		1.477	5		1.477	6
1.478	3		1.478	2		1.478	13
1.479	1		1.479	4		1.479	14
1.48	6		1.48	4		1.48	2
1.481	4		1.481	7		1.481	1
1.482	1		1.482	7		1.482	2
1.483	5		1.483	9		1.483	2
1.484	6		1.484	8		1.484	11
1.485	3		1.485	6		1.485	4
1.486	2		1.486	9		1.486	9
1.487	0		1.487	9		1.487	1
1.488	3		1.488	6		1.488	2
1.489	11		1.489	6		1.489	5
1.49	2		1.49	9		1.49	8
1.491	1		1.491	8		1.491	10
1.492	1		1.492	3		1.492	17
1.493	7		1.493	4		1.493	4
1.494	3		1.494	2		1.494	20
1.495	2		1.495	8		1.495	6
1.496	7		1.496	2		1.496	7
1.497	5		1.497	1		1.497	5
1.498	4		1.498	9		1.498	5
1.499	2		1.499	9		1.499	2
1.5	3		1.5	5		1.5	6
1.501	1		1.501	1		1.501	14
1.502	1		1.502	4		1.502	9
1.503	5		1.503	3		1.503	4
1.504	6		1.504	8		1.504	10
1.505	4		1.505	1		1.505	6
1.506	5		1.506	6		1.506	4
1.507	1		1.507	8		1.507	2
1.508	6		1.508	1		1.508	7
1.509	6		1.509	9		1.509	15
1.51	6		1.51	10		1.51	21
1.511	9		1.511	11		1.511	2
1.512	1		1.512	6		1.512	14
1.513	4		1.513	1		1.513	8
1.514	3		1.514	5		1.514	4
1.515	5		1.515	6		1.515	6
1.516	4		1.516	7		1.516	5
1.517	6		1.517	11		1.517	2
1.518	3		1.518	8		1.518	8
1.519	4		1.519	8		1.519	4
1.52	8		1.52	6		1.52	6
1.521	4		1.521	5		1.521	6
1.522	5		1.522	3		1.522	4
1.523	1		1.523	2		1.523	6
1.524	5		1.524	4		1.524	2
1.525	5		1.525	3		1.525	10
1.526	4		1.526	7		1.526	7
1.527	5		1.527	6		1.527	2
1.528	9		1.528	6		1.528	4
1.529	8		1.529	4		1.529	2
1.53	8		1.53	5		1.53	7
1.531	7		1.531	3		1.531	9
1.532	7		1.532	5		1.532	8
1.533	1		1.533	3		1.533	17
1.534	5		1.534	2		1.534	15
1.535	7		1.535	4		1.535	14
1.536	4		1.536	7		1.536	14
1.537	4		1.537	5		1.537	10
1.538	7		1.538	1		1.538	26
1.539	1		1.539	6		1.539	20
1.54	2		1.54	7		1.54	13
1.541	1		1.541	7		1.541	10
1.542	5		1.542	3		1.542	6
1.543	4		1.543	1		1.543	5
1.544	8		1.544	5		1.544	1
1.545	6		1.545	2		1.545	3
1.546	1		1.546	5		1.546	9
1.547	3		1.547	3		1.547	3
1.548	2		1.548	2		1.548	14
1.549	2		1.549	1		1.549	5
1.55	2		1.55	5		1.55	5
1.551	2		1.551	10		1.551	7
1.552	2		1.552	9		1.552	2
1.553	3		1.553	5		1.553	5
1.554	6		1.554	7		1.554	13
1.555	3		1.555	7		1.555	10
1.556	7		1.556	3		1.556	13
1.557	2		1.557	2		1.557	7
1.558	3		1.558	4		1.558	9
1.559	10		1.559	1		1.559	5
1.56	7		1.56	10		1.56	25
1.561	6		1.561	4		1.561	3
1.562	3		1.562	7		1.562	9
1.563	6		1.563	3		1.563	4
1.564	7		1.564	2		1.564	2
1.565	8		1.565	14		1.565	4
1.566	3		1.566	7		1.566	3
1.567	4		1.567	4		1.567	1
1.568	3		1.568	7		1.568	14
1.569	2		1.569	2		1.569	6
1.57	5		1.57	6		1.57	1
1.571	5		1.571	6		1.571	16
1.572	0		1.572	4		1.572	6
1.573	13		1.573	6		1.573	10
1.574	0		1.574	4		1.574	14
1.575	8		1.575	6		1.575	4
1.576	7		1.576	6		1.576	17
1.577	2		1.577	7		1.577	5
1.578	3		1.578	4		1.578	23
1.579	3		1.579	4		1.579	4
1.58	3		1.58	3		1.58	16
1.581	3		1.581	3		1.581	18
1.582	1		1.582	4		1.582	14
1.583	9		1.583	1		1.583	5
1.584	5		1.584	12		1.584	5
1.585	5		1.585	11		1.585	2
1.586	3		1.586	4		1.586	2
1.587	2		1.587	3		1.587	10
1.588	5		1.588	7		1.588	3
1.589	3		1.589	8		1.589	8
1.59	7		1.59	7		1.59	1
1.591	5		1.591	5		1.591	1
1.592	9		1.592	8		1.592	28
1.593	8		1.593	4		1.593	12
1.594	8		1.594	12		1.594	13
1.595	4		1.595	5		1.595	6
1.596	1		1.596	7		1.596	3
1.597	11		1.597	9		1.597	3
1.598	5		1.598	3		1.598	6
1.599	8		1.599	6		1.599	5
1.6	8		1.6	3		1.6	4
1.601	3		1.601	5		1.601	1
1.602	5		1.602	3		1.602	14
1.603	5		1.603	5		1.603	2
1.604	4		1.604	2		1.604	13
1.605	7		1.605	3		1.605	7
1.606	6		1.606	7		1.606	5
1.607	4		1.607	3		1.607	16
1.608	1		1.608	5		1.608	3
1.609	4		1.609	8		1.609	11
1.61	7		1.61	2		1.61	18
1.611	11		1.611	10		1.611	7
1.612	9		1.612	8		1.612	9
1.613	6		1.613	9		1.613	14
1.614	3		1.614	9		1.614	14
1.615	1		1.615	12		1.615	5
1.616	4		1.616	9		1.616	7
1.617	1		1.617	6		1.617	15
1.618	8		1.618	5		1.618	3
1.619	2		1.619	3		1.619	14
1.62	2		1.62	1		1.62	15
1.621	3		1.621	9		1.621	9
1.622	6		1.622	1		1.622	10
1.623	7		1.623	3		1.623	2
1.624	6		1.624	6		1.624	4
1.625	4		1.625	4		1.625	6
1.626	3		1.626	6		1.626	16
1.627	4		1.627	1		1.627	3
1.628	9		1.628	3		1.628	24
1.629	3		1.629	1		1.629	11
1.63	3		1.63	9		1.63	12
1.631	2		1.631	9		1.631	17
1.632	5		1.632	2		1.632	16
1.633	4		1.633	3		1.633	1
1.634	3		1.634	10		1.634	12
1.635	3		1.635	1		1.635	4
1.636	3		1.636	7		1.636	15
1.637	4		1.637	4		1.637	3
1.638	4		1.638	6		1.638	5
1.639	4		1.639	1		1.639	4
1.64	8		1.64	7		1.64	12
1.641	4		1.641	6		1.641	6
1.642	7		1.642	6		1.642	15
1.643	4		1.643	6		1.643	14
1.644	4		1.644	6		1.644	18
1.645	1		1.645	4		1.645	2
1.646	4		1.646	2		1.646	7
1.647	1		1.647	1		1.647	9
1.648	4		1.648	7		1.648	7
1.649	1		1.649	6		1.649	17
1.65	1		1.65	3		1.65	5
1.651	4		1.651	12		1.651	16
1.652	4		1.652	3		1.652	5
1.653	2		1.653	3		1.653	22
1.654	4		1.654	3		1.654	4
1.655	5		1.655	2		1.655	5
1.656	4		1.656	6		1.656	6
1.657	4		1.657	5		1.657	4
1.658	9		1.658	1		1.658	8
1.659	3		1.659	6		1.659	6
1.66	4		1.66	4		1.66	6
1.661	5		1.661	1		1.661	4
1.662	4		1.662	1		1.662	6
1.663	2		1.663	4		1.663	11
1.664	4		1.664	2		1.664	5
1.665	1		1.665	2		1.665	6
1.666	6		1.666	6		1.666	3
1.667	2		1.667	2		1.667	5
1.668	2		1.668	10		1.668	4
1.669	2		1.669	1		1.669	5
1.67	8		1.67	6		1.67	2
1.671	8		1.671	6		1.671	4
1.672	7		1.672	5		1.672	14
1.673	5		1.673	7		1.673	13
1.674	7		1.674	6		1.674	10
1.675	4		1.675	3		1.675	5
1.676	3		1.676	5		1.676	10
1.677	6		1.677	5		1.677	1
1.678	4		1.678	8		1.678	7
1.679	0		1.679	7		1.679	2
1.68	5		1.68	8		1.68	5
1.681	9		1.681	4		1.681	11
1.682	6		1.682	4		1.682	13
1.683	2		1.683	6		1.683	10
1.684	3		1.684	1		1.684	1
1.685	6		1.685	1		1.685	8
1.686	4		1.686	5		1.686	5
1.687	3		1.687	4		1.687	1
1.688	5		1.688	4		1.688	2
1.689	3		1.689	8		1.689	2
1.69	3		1.69	4		1.69	19
1.691	2		1.691	9		1.691	15
1.692	10		1.692	14		1.692	10
1.693	9		1.693	3		1.693	13
1.694	6		1.694	7		1.694	15
1.695	2		1.695	1		1.695	11
1.696	5		1.696	5		1.696	5
1.697	5		1.697	4		1.697	3
1.698	3		1.698	1		1.698	9
1.699	5		1.699	6		1.699	2
1.7	1		1.7	6		1.7	12
1.701	6		1.701	2		1.701	6
1.702	3		1.702	1		1.702	12
1.703	6		1.703	1		1.703	4
1.704	4		1.704	4		1.704	11
1.705	6		1.705	1		1.705	19
1.706	9		1.706	4		1.706	1
1.707	1		1.707	6		1.707	13
1.708	2		1.708	3		1.708	7
1.709	1		1.709	9		1.709	9
1.71	4		1.71	3		1.71	17
1.711	8		1.711	3		1.711	11
1.712	4		1.712	2		1.712	1
1.713	2		1.713	1		1.713	22
1.714	9		1.714	6		1.714	1
1.715	6		1.715	10		1.715	9
1.716	4		1.716	5		1.716	7
1.717	1		1.717	2		1.717	10
1.718	2		1.718	5		1.718	9
1.719	10		1.719	2		1.719	3
1.72	5		1.72	7		1.72	10
1.721	3		1.721	3		1.721	9
1.722	3		1.722	7		1.722	12
1.723	4		1.723	7		1.723	28
1.724	7		1.724	6		1.724	5
1.725	5		1.725	3		1.725	5
1.726	0		1.726	8		1.726	8
1.727	8		1.727	8		1.727	4
1.728	5		1.728	2		1.728	2
1.729	6		1.729	2		1.729	2
1.73	2		1.73	5		1.73	17
1.731	3		1.731	4		1.731	17
1.732	7		1.732	9		1.732	13
1.733	12		1.733	1		1.733	1
1.734	5		1.734	1		1.734	9
1.735	5		1.735	7		1.735	2
1.736	10		1.736	7		1.736	7
1.737	1		1.737	8		1.737	10
1.738	3		1.738	4		1.738	15
1.739	8		1.739	11		1.739	1
1.74	1		1.74	6		1.74	9
1.741	2		1.741	10		1.741	10
1.742	5		1.742	3		1.742	19
1.743	1		1.743	7		1.743	2
1.744	4		1.744	9		1.744	3
1.745	4		1.745	7		1.745	17
1.746	4		1.746	2		1.746	7
1.747	2		1.747	3		1.747	20
1.748	3		1.748	3		1.748	11
1.749	0		1.749	4		1.749	13
1.75	7		1.75	4		1.75	13
1.751	3		1.751	3		1.751	9
1.752	2		1.752	4		1.752	10
1.753	2		1.753	2		1.753	21
1.754	0		1.754	8		1.754	22
1.755	8		1.755	6		1.755	4
1.756	5		1.756	8		1.756	12
1.757	6		1.757	2		1.757	11
1.758	0		1.758	8		1.758	13
1.759	5		1.759	11		1.759	1
1.76	3		1.76	3		1.76	20
1.761	1		1.761	5		1.761	7
1.762	4		1.762	4		1.762	7
1.763	3		1.763	6		1.763	1
1.764	3		1.764	6		1.764	6
1.765	2		1.765	1		1.765	8
1.766	8		1.766	8		1.766	7
1.767	5		1.767	8		1.767	11
1.768	10		1.768	3		1.768	20
1.769	6		1.769	9		1.769	9
1.77	3		1.77	11		1.77	13
1.771	6		1.771	5		1.771	14
1.772	3		1.772	1		1.772	13
1.773	3		1.773	10		1.773	4
1.774	9		1.774	5		1.774	1
1.775	6		1.775	3		1.775	10
1.776	0		1.776	1		1.776	8
1.777	2		1.777	1		1.777	7
1.778	1		1.778	2		1.778	10
1.779	2		1.779	5		1.779	6
1.78	3		1.78	3		1.78	9
1.781	6		1.781	2		1.781	14
1.782	5		1.782	4		1.782	18
1.783	5		1.783	4		1.783	7
1.784	10		1.784	4		1.784	10
1.785	6		1.785	10		1.785	4
1.786	4		1.786	10		1.786	18
1.787	7		1.787	9		1.787	1
1.788	2		1.788	3		1.788	15
1.789	11		1.789	1		1.789	6
1.79	2		1.79	5		1.79	2
1.791	1		1.791	3		1.791	11
1.792	3		1.792	5		1.792	17
1.793	6		1.793	1		1.793	2
1.794	1		1.794	5		1.794	2
1.795	6		1.795	4		1.795	3
1.796	2		1.796	2		1.796	3
1.797	7		1.797	8		1.797	17
1.798	0		1.798	8		1.798	11
1.799	7		1.799	3		1.799	4
1.8	2		1.8	4		1.8	11
1.801	1		1.801	8		1.801	10
1.802	2		1.802	5		1.802	18
1.803	8		1.803	2		1.803	4
1.804	2		1.804	10		1.804	19
1.805	2		1.805	3		1.805	14
1.806	2		1.806	5		1.806	4
1.807	2		1.807	2		1.807	15
1.808	4		1.808	8		1.808	1
1.809	1		1.809	8		1.809	6
1.81	6		1.81	6		1.81	3
1.811	4		1.811	3		1.811	17
1.812	5		1.812	4		1.812	4
1.813	3		1.813	3		1.813	4
1.814	9		1.814	8		1.814	10
1.815	5		1.815	9		1.815	16
1.816	1		1.816	1		1.816	4
1.817	6		1.817	1		1.817	7
1.818	5		1.818	2		1.818	11
1.819	7		1.819	8		1.819	2
1.82	7		1.82	4		1.82	8
1.821	5		1.821	5		1.821	5
1.822	4		1.822	2		1.822	7
1.823	3		1.823	2		1.823	3
1.824	4		1.824	9		1.824	23
1.825	4		1.825	7		1.825	1
1.826	3		1.826	5		1.826	9
1.827	5		1.827	5		1.827	5
1.828	2		1.828	5		1.828	10
1.829	3		1.829	7		1.829	15
1.83	7		1.83	6		1.83	5
1.831	2		1.831	7		1.831	2
1.832	5		1.832	9		1.832	20
1.833	2		1.833	3		1.833	6
1.834	2		1.834	4		1.834	4
1.835	5		1.835	2		1.835	7
1.836	6		1.836	6		1.836	6
1.837	3		1.837	4		1.837	4
1.838	5		1.838	1		1.838	3
1.839	2		1.839	6		1.839	11
1.84	4		1.84	7		1.84	12
1.841	10		1.841	4		1.841	4
1.842	6		1.842	4		1.842	2
1.843	6		1.843	2		1.843	4
1.844	2		1.844	4		1.844	3
1.845	6		1.845	4		1.845	7
1.846	5		1.846	5		1.846	13
1.847	6		1.847	5		1.847	2
1.848	9		1.848	6		1.848	16
1.849	6		1.849	7		1.849	1
1.85	7		1.85	3		1.85	22
1.851	2		1.851	5		1.851	7
1.852	4		1.852	4		1.852	13
1.853	8		1.853	2		1.853	24
1.854	1		1.854	5		1.854	7
1.855	3		1.855	1		1.855	19
1.856	2		1.856	4		1.856	3
1.857	13		1.857	3		1.857	6
1.858	3		1.858	7		1.858	8
1.859	5		1.859	5		1.859	13
1.86	9		1.86	3		1.86	16
1.861	1		1.861	7		1.861	19
1.862	5		1.862	3		1.862	30
1.863	4		1.863	1		1.863	7
1.864	4		1.864	7		1.864	2
1.865	2		1.865	4		1.865	7
1.866	1		1.866	6		1.866	6
1.867	3		1.867	10		1.867	8
1.868	5		1.868	2		1.868	7
1.869	2		1.869	5		1.869	12
1.87	6		1.87	6		1.87	3
1.871	4		1.871	3		1.871	2
1.872	7		1.872	9		1.872	5
1.873	6		1.873	7		1.873	11
1.874	2		1.874	4		1.874	10
1.875	0		1.875	1		1.875	15
1.876	1		1.876	5		1.876	8
1.877	3		1.877	4		1.877	20
1.878	2		1.878	6		1.878	7
1.879	5		1.879	9		1.879	2
1.88	3		1.88	8		1.88	10
1.881	3		1.881	3		1.881	4
1.882	5		1.882	7		1.882	5
1.883	4		1.883	4		1.883	22
1.884	9		1.884	5		1.884	3
1.885	7		1.885	7		1.885	11
1.886	5		1.886	4		1.886	13
1.887	2		1.887	3		1.887	13
1.888	5		1.888	7		1.888	16
1.889	4		1.889	1		1.889	13
1.89	1		1.89	4		1.89	12
1.891	4		1.891	3		1.891	7
1.892	6		1.892	5		1.892	10
1.893	5		1.893	2		1.893	7
1.894	2		1.894	3		1.894	1
1.895	1		1.895	7		1.895	3
1.896	3		1.896	5		1.896	16
1.897	3		1.897	3		1.897	17
1.898	1		1.898	4		1.898	2
1.899	2		1.899	7		1.899	7
1.9	1		1.9	5		1.9	3
1.901	3		1.901	1		1.901	2
1.902	7		1.902	8		1.902	7
1.903	4		1.903	8		1.903	4
1.904	4		1.904	3		1.904	4
1.905	5		1.905	1		1.905	2
1.906	3		1.906	6		1.906	12
1.907	5		1.907	5		1.907	1
1.908	7		1.908	3		1.908	9
1.909	3		1.909	4		1.909	15
1.91	3		1.91	5		1.91	13
1.911	5		1.911	5		1.911	11
1.912	5		1.912	5		1.912	4
1.913	2		1.913	1		1.913	6
1.914	5		1.914	3		1.914	24
1.915	5		1.915	2		1.915	1
1.916	5		1.916	11		1.916	11
1.917	4		1.917	3		1.917	18
1.918	5		1.918	7		1.918	13
1.919	4		1.919	6		1.919	25
1.92	2		1.92	2		1.92	6
1.921	2		1.921	2		1.921	2
1.922	8		1.922	4		1.922	4
1.923	3		1.923	5		1.923	10
1.924	2		1.924	2		1.924	16
1.925	3		1.925	1		1.925	8
1.926	3		1.926	3		1.926	2
1.927	3		1.927	5		1.927	8
1.928	2		1.928	2		1.928	2
1.929	2		1.929	7		1.929	10
1.93	6		1.93	7		1.93	13
1.931	3		1.931	6		1.931	1
1.932	5		1.932	12		1.932	3
1.933	3		1.933	1		1.933	2
1.934	2		1.934	2		1.934	1
1.935	6		1.935	6		1.935	9
1.936	3		1.936	5		1.936	12
1.937	6		1.937	5		1.937	6
1.938	2		1.938	2		1.938	1
1.939	7		1.939	1		1.939	16
1.94	4		1.94	2		1.94	13
1.941	2		1.941	8		1.941	8
1.942	3		1.942	5		1.942	8
1.943	9		1.943	7		1.943	3
1.944	2		1.944	1		1.944	3
1.945	2		1.945	5		1.945	3
1.946	5		1.946	8		1.946	12
1.947	1		1.947	4		1.947	19
1.948	4		1.948	3		1.948	13
1.949	7		1.949	6		1.949	3
1.95	3		1.95	11		1.95	9
1.951	4		1.951	3		1.951	14
1.952	5		1.952	10		1.952	9
1.953	2		1.953	6		1.953	5
1.954	5		1.954	10		1.954	6
1.955	2		1.955	3		1.955	8
1.956	4		1.956	10		1.956	2
1.957	5		1.957	2		1.957	6
1.958	4		1.958	1		1.958	4
1.959	6		1.959	3		1.959	7
1.96	2		1.96	7		1.96	5
1.961	6		1.961	2		1.961	5
1.962	7		1.962	4		1.962	9
1.963	3		1.963	7		1.963	12
1.964	7		1.964	5		1.964	13
1.965	1		1.965	3		1.965	5
1.966	3		1.966	2		1.966	6
1.967	1		1.967	3		1.967	5
1.968	7		1.968	2		1.968	6
1.969	8		1.969	3		1.969	2
1.97	4		1.97	3		1.97	14
1.971	1		1.971	4		1.971	15
1.972	2		1.972	4		1.972	11
1.973	4		1.973	1		1.973	20
1.974	0		1.974	6		1.974	4
1.975	5		1.975	5		1.975	3
1.976	5		1.976	2		1.976	7
1.977	2		1.977	2		1.977	1
1.978	5		1.978	6		1.978	11
1.979	6		1.979	1		1.979	4
1.98	4		1.98	3		1.98	3
1.981	5		1.981	9		1.981	7
1.982	2		1.982	4		1.982	13
1.983	2		1.983	4		1.983	10
1.984	11		1.984	8		1.984	19
1.985	3		1.985	8		1.985	7
1.986	3		1.986	6		1.986	6
1.987	2		1.987	8		1.987	8
1.988	3		1.988	4		1.988	4
1.989	2		1.989	5		1.989	18
1.99	2		1.99	4		1.99	6
1.991	1		1.991	9		1.991	4
1.992	6		1.992	1		1.992	5
1.993	10		1.993	7		1.993	9
1.994	2		1.994	2		1.994	4
1.995	3		1.995	1		1.995	12
1.996	6		1.996	6		1.996	15
1.997	3		1.997	4		1.997	3
[truncated: 2 more rows]

## Sheet: Figure 2c-PC&PB
Time (s) Wavelength (nm)	0	0.01	0.02	0.03	0.04	0.05	0.06	0.07	0.08	0.09	0.1	0.11	0.12	0.13	0.14	0.15	0.16	0.17	0.18	0.19	0.2	0.21	0.22	0.23	0.24	0.25	0.26	0.27	0.28	0.29	0.3	0.31	0.32	0.33	0.34	0.35	0.36	0.37	0.38	0.39	0.4	0.41	0.42	0.43	0.44	0.45	0.46	0.47	0.48
330.588	2.33333	-0.66667	2.66667	1.66667	0	-2.33333	0.33333	-0.66667	-0.33333	-3	0.33333	-1	-1.66667	0	-1	1.33333	0	0	-0.33333	1.33333	2.33333	-1.66667	-2	0	0.33333	-1.66667	0.66667	1	-2	-1	-1.66667	2	-0.66667	-1	0.66667	1	0.66667	-1	-2	-1	0.66667	0.33333	1	2.33333	2.33333	-0.66667	0	1	0.33333
331.377	3	1.33333	1	2	0.33333	-1.33333	0.66667	0	0	-2	0.66667	0	-1	0.33333	-0.33333	0	1.33333	0.33333	-0.66667	0.66667	3.66667	-2.33333	-0.66667	1.66667	-0.33333	-1	1	1.66667	-1.66667	1	0	1	0	-1	2	0	1.33333	0	-0.33333	-1	1.33333	0.33333	-1	3.66667	2	-1	0.33333	0.33333	0
332.167	2	1.33333	-0.66667	2	-1	1	0.33333	-0.66667	1.33333	0	0.33333	-1	1	-0.33333	0.66667	-0.66667	0.33333	0.33333	-1.33333	0	2.66667	-2.33333	-0.33333	2.33333	-0.66667	-0.66667	-1	1	-2.33333	1.66667	1.33333	0.66667	1	-2	-0.33333	0.33333	0.33333	0.33333	-1	-0.33333	2	0.33333	-1.33333	1.33333	1	-1	-0.33333	-1.33333	0.33333
332.956	1	3	0.66667	1.33333	-0.33333	3	1.66667	-0.66667	2.66667	3	1.33333	0	2.33333	0.66667	1.66667	0.33333	1	1.33333	-0.66667	1	3.66667	-1	1.66667	2.33333	0.33333	2	-0.33333	0.33333	-1	2.33333	3.33333	0.33333	2.33333	-2	0.33333	-1	0.66667	1.66667	-0.33333	-0.66667	2.66667	1	-2	2	0.66667	0	0.33333	-2.33333	1
333.745	-1.66667	1.66667	-1	0.33333	-0.33333	1.33333	1.33333	-0.66667	0.66667	1.33333	1	-0.66667	1.66667	0.33333	-1.33333	1	-1.33333	1.33333	-2.66667	0	0.66667	-0.33333	0.33333	0.66667	0.33333	1.33333	-1	-1	-1.33333	0	1.33333	1	2	-1.33333	-1	-2	-1	0.33333	-2.33333	-0.33333	0.33333	-0.33333	-2.33333	-0.33333	0.33333	-1	-0.66667	-2	2
334.534	-3.33333	1	-1.66667	-2	-0.66667	-1	0.33333	-2	-2	-0.66667	-0.66667	-2	-0.33333	0	-2	1.66667	-3	0.66667	-3.33333	-0.66667	0.66667	-1.66667	-0.33333	-0.33333	-1	0.33333	-0.33333	-1.33333	-2.33333	-0.33333	-0.66667	-0.33333	-0.66667	-1.66667	-0.66667	-2.33333	-1	0	-3.33333	-0.33333	-1.33333	-1.33333	-3	-1.66667	1	-2	0.33333	-1.66667	0.33333
335.323	-2.66667	0.33333	-3.66667	-1.66667	-0.33333	-1.66667	-1.66667	-1	-4.66667	-1	-0.33333	-1.33333	0	-0.66667	-3	1	-3.66667	-0.66667	-4.33333	-0.33333	-1.66667	-2.33333	-1.33333	1.33333	-1	0.33333	0.33333	-2.33333	-2.33333	-0.33333	-1.66667	0	-2	-0.66667	-3	-1.66667	-1	-0.33333	-2.66667	0	-2	-2.33333	-2.33333	-3.33333	0.33333	-3.66667	0.33333	-0.66667	0.66667
336.112	0	0.66667	-1.33333	-1.66667	-0.33333	-1	-0.33333	-0.66667	-2.66667	0.66667	-1	-1	1	-0.33333	-0.33333	1	-2	-1	-3.33333	0.33333	-1.66667	-2.66667	-1	2.33333	-0.33333	-0.66667	0.33333	-2.66667	-3.66667	0	-0.33333	-0.66667	-2.66667	0	-3	-0.33333	-1.33333	0.66667	-1.33333	-0.33333	-1.33333	-1	-1.33333	-2	0	-2.33333	0.33333	0.33333	-1
336.901	3.33333	1.33333	0.33333	-0.33333	-0.33333	1	0	0	-0.66667	1.66667	0.66667	0	1.33333	-0.33333	0.33333	0.66667	-1.33333	-2.33333	-1.66667	1.33333	-1.66667	-1.33333	-0.33333	3	1	-0.66667	-0.33333	-2	-2.33333	-0.66667	1	0.66667	-1.33333	1.66667	-2	-0.33333	-1.33333	0.66667	-1	-0.33333	-1	-0.33333	-1	0	-0.33333	-0.66667	0.33333	1.33333	-1
337.69	1.66667	0.66667	1	0	0.33333	0	-0.33333	0.66667	1	0.66667	-0.33333	-1.33333	1	0.33333	1.33333	0.66667	0.33333	-2.66667	-1	1	0.33333	-0.33333	0	3	0.66667	-1.66667	-1	-1.33333	-2	-0.66667	1.33333	1	0	2.33333	0.33333	0.66667	-1	1	0.33333	-0.33333	-0.33333	0.33333	0	1.33333	0.66667	0.66667	0.33333	1.66667	-2.66667
338.479	0.66667	0	1.33333	1.66667	-1	0.33333	-1.66667	-1	0.66667	0.33333	-0.33333	-1.66667	0	-0.66667	1.33333	-0.66667	-0.66667	-1.66667	-0.33333	1.66667	0.33333	1	0.33333	0.33333	-0.66667	0	0	-2.33333	-1.33333	-0.66667	1.33333	1.33333	1.66667	1.33333	0.66667	1.33333	2	0	-0.33333	-0.33333	-0.33333	-2.66667	-0.66667	0.66667	-0.66667	0.66667	0	2.33333	-1.33333
339.267	-0.33333	1	2	4	1.33333	1.66667	0	0	1.33333	1.33333	0	0.33333	1	2.33333	0.33333	-1.33333	1	1.33333	1	2	0	2.66667	2	2	-1	2.33333	-0.33333	-0.33333	0	1	2.66667	1.66667	2	0.66667	1.33333	3	4	0.66667	2	-0.33333	1	-2	2	1.33333	0.33333	-0.33333	1	3	0.66667
340.056	0.33333	-0.33333	0.33333	3	-0.66667	0.33333	-0.66667	-1.33333	0.33333	1	-1.66667	0.33333	-1.33333	0.33333	-0.66667	-3	-1.33333	1.33333	1	-0.66667	-1.66667	1.33333	-0.33333	0.33333	-2	1.66667	-1	-2.66667	-1.66667	-0.66667	2.66667	0	0.33333	-0.66667	-1	1.66667	2.33333	-0.33333	-1.33333	-1	-2	-4	-0.66667	-0.66667	-1	-2.33333	-2	1	1.66667
340.844	1	0.66667	1.33333	2	-0.66667	-1	-0.66667	0.66667	0	0	-0.33333	-0.66667	-1.66667	0.33333	0	-1.66667	-2	0.66667	0.66667	-1.33333	-2	-0.66667	-1.66667	2.33333	0	0.33333	-0.66667	-2	-2	-1.33333	1.33333	-1.33333	-1	-1.66667	-1	0.33333	0.33333	1	-1	-1.66667	0.33333	-2.66667	-0.33333	0	0	-2.66667	-1.66667	-1.33333	1
341.633	0.33333	-1	1.33333	1.33333	-2	-4.33333	-2	-0.33333	-0.66667	-2	-2.33333	-2.66667	-3	-2.66667	0.33333	-1.33333	-2.33333	0	-1.33333	-2.33333	-1	-3.33333	-4.33333	0	0	-0.66667	-0.33333	-3.33333	-2.66667	-2	-1.33333	-2	-1	-1.66667	-2	-1	-1.33333	0	-3	-2	-1.33333	-3	-2.66667	-0.66667	-1.66667	-2.33333	-2.66667	-2.66667	1
342.421	-0.66667	0	1.33333	0.66667	-1.33333	-3.33333	-1.33333	0.33333	0	-2.33333	-2	-3.33333	-2.33333	-2.33333	-1	-1.33333	-2	-1	-2.33333	-2.33333	-2	-2	-2.33333	-0.66667	1	-1.33333	-0.66667	-1.33333	-2	-1.33333	-2.66667	-1.66667	-1.66667	-3	-2	-0.66667	-1	-1.66667	-1	-2	0	-2.33333	-1.33333	-1	-2.33333	-1.33333	-1.66667	-1.33333	-0.33333
343.209	-1.66667	-1.33333	-2	0.33333	-0.33333	-3.66667	-2	0.66667	0	-3.33333	-3	-4	-3	-3	-2.66667	-4	-2	-2.33333	-2.66667	-3.66667	-1	-1	-3	-1.66667	-0.66667	-1	-1.66667	-0.66667	-2.33333	-2	-3	-1.66667	-1.66667	-4.33333	-2.66667	-1.33333	-1.33333	-4	-2.66667	-2	-2.33333	-3.33333	-2.66667	-2	-2.66667	-2.33333	-1.33333	-2.33333	-1.33333
343.998	0	-0.33333	-2.33333	-1.66667	0.66667	-2	-2.33333	0.66667	0.33333	-3	-0.66667	-3.33333	-1.33333	-3.33333	-2	-2	0	-2	-2	-2.33333	-1	0	-1.66667	-1.33333	0.33333	-1.66667	-0.66667	-3	-0.66667	-1.66667	-2.33333	-1.66667	-1.66667	-4.33333	-2.33333	-1.66667	-1.66667	-2	-1.33333	-1.33333	-2.33333	-3.33333	-1.66667	-1.66667	-1.66667	-2.66667	-1.33333	-2.66667	-1.33333
344.786	0	-2	-2	-2.66667	0.33333	-1.33333	-1.33333	-1	0.66667	-0.66667	0	-2.66667	-1	-2	-1.66667	-2	0.33333	-0.66667	-1	-1.33333	-1	-1	-2.66667	-0.33333	0	-1.66667	-0.33333	-3	-2	-0.66667	-1.33333	-1.66667	0.33333	-3.33333	-2.33333	-1.33333	-2	-1	-3	-1.33333	-1.33333	-3	-0.33333	-1	-1.66667	-3.33333	-2	-4.33333	-1.33333
345.574	1	-0.66667	-1	-2.33333	0	-0.66667	-0.33333	-3	0.66667	2	1	-2	0.33333	-0.66667	-2.33333	0	0.33333	1.33333	-0.33333	1	-2.33333	0.33333	-1	-1	-0.33333	-2.66667	0	-3.33333	-1.66667	0	-0.66667	-0.33333	1.33333	-1	-1	0.66667	-0.66667	1.33333	-1.66667	0.33333	-1	0	2.33333	-0.33333	-0.66667	-2.33333	-1.33333	-2.66667	-0.66667
346.362	-1	-1.66667	-2.66667	-1.66667	-0.33333	-0.66667	-0.66667	-2.66667	0	2.66667	0.33333	-1.66667	-1.66667	-0.66667	-2.66667	-1.33333	-3.33333	0.33333	-1	0	-2.66667	-0.33333	-1	-0.33333	-0.33333	-2.33333	0.33333	-1.33333	-3	0.33333	-0.66667	0.33333	0.66667	-0.33333	-1.66667	1.66667	-1.33333	0.33333	-1.66667	0	-1.66667	-0.33333	2	-1.33333	-2	-1	-2	-2.33333	-1
347.15	-1	0.33333	-1.33333	-0.33333	-0.66667	-0.66667	-2	-2.66667	-2.66667	0	1.66667	-2.33333	-1.66667	-2.66667	-2.66667	-0.66667	-3.33333	-0.66667	-1.66667	1.33333	-2	2	-1.66667	-1	-1.33333	-1.33333	-0.66667	-2.33333	-0.33333	0	-1	-0.33333	-1.33333	0	-1.33333	1	-0.33333	1.33333	0	-1.33333	-2.66667	-2	1	-1.33333	-1.66667	-1	-0.66667	-2.33333	-0.66667
347.937	-2.66667	0.33333	-1	0	-0.66667	-0.66667	-1.66667	-1.33333	-2.66667	-0.66667	2	-0.33333	-0.33333	-2.66667	-1	0	-2.33333	-1	-1.33333	1	-0.66667	1.33333	-1	1	0	0.66667	-0.33333	-1.66667	0	0	-0.66667	-0.33333	-1.66667	-0.33333	-1.33333	0.66667	-0.33333	1	0	-2.33333	-1.66667	-2.33333	1.33333	-2	-2.66667	-1	-0.33333	-2.66667	-1
348.725	-0.66667	0.66667	0.66667	-1	-1	0	-0.33333	-1.33333	-2.66667	0.33333	2.33333	-1	0.66667	-1.66667	0.33333	-0.66667	1	0	-1.33333	2	-1.33333	2.66667	-1	1.33333	0.66667	1	-2	-1.33333	-0.66667	-0.66667	0	-0.33333	0.33333	-0.33333	-1.66667	0	1.33333	0.66667	0.33333	-2	-0.33333	-2	0.33333	-1	-1	-1.66667	0.66667	-3	-2
349.513	0.33333	1.33333	-0.33333	-1.33333	0	-0.33333	-0.66667	-0.66667	-1.33333	2	1.66667	1	1.33333	-0.33333	-0.33333	-0.33333	1.33333	-0.33333	-0.33333	0.66667	-1.33333	-0.66667	-0.33333	0.66667	0.33333	0.33333	-0.33333	-1.33333	-2	-1	-0.66667	0	2	-0.33333	-0.66667	0.33333	0	0.66667	-1.66667	-0.33333	0.66667	0	1	-0.66667	-1	-1	0.66667	-1.33333	-2
350.301	4	1	-0.33333	-2	-0.33333	0.66667	-1.66667	-0.33333	-1.33333	0.66667	1.33333	-0.66667	0.66667	0	-0.33333	0	1	-1.33333	-1	-0.33333	-1.33333	-0.33333	-0.66667	-0.33333	0.33333	0	0.33333	-1.33333	-2.33333	0.66667	-0.33333	-0.33333	1.33333	1.33333	-1	-0.33333	0	0.33333	-1.33333	0	-0.33333	-0.66667	-0.66667	0.33333	-1	0	0	0.33333	-1
351.088	1.66667	1.33333	-1.66667	0.33333	1	1.33333	-1.66667	-1.66667	-0.33333	0	1.33333	1	-1	1	-1.66667	1.66667	0.33333	-1.66667	0.66667	-2.33333	-0.33333	-1	-0.66667	-1	0	0	1.66667	-1.33333	-3.33333	0	-0.33333	-1.66667	0.66667	0.66667	-1	0.33333	-0.66667	-0.33333	-1	0.66667	0	-0.33333	-1	-1	-0.66667	-0.33333	-0.66667	1.33333	0.33333
351.876	0.33333	1.33333	-1.66667	0	0.66667	1	-0.66667	-1.66667	0.33333	-1	-0.66667	0	-1	0.33333	0.33333	0.33333	1.33333	-0.66667	0	-2.33333	0.66667	-0.66667	1.33333	-1.33333	1	0.66667	1.66667	0	-2.33333	0.33333	1.66667	-0.33333	-0.66667	0.66667	-1.33333	-0.66667	-1	-0.66667	-0.33333	-0.33333	0	-1	-2	-1	-0.33333	-1	-2	1.66667	1
352.663	-1.66667	-0.33333	-2	0.33333	0.66667	0.66667	0	-1.66667	0.33333	-0.66667	-1.66667	0.33333	-2	0	0.33333	-0.66667	0.66667	0	0.33333	-3	0.33333	-0.33333	-0.66667	-0.66667	0	-1.66667	1.33333	-2	-2.33333	-1.66667	0.33333	-1.33333	-0.66667	-0.33333	-1.66667	-0.33333	-1.66667	-0.33333	-2.33333	-0.66667	-1	-1	-1.66667	-0.66667	0	-1.66667	-1.33333	1.33333	2
353.45	-1	0	-2	0	-0.33333	-0.33333	0.66667	0.33333	1.33333	-0.66667	-1.33333	-0.66667	0.66667	0	0	-2	1.33333	-0.33333	-1	-2.33333	-0.33333	0.66667	-1.66667	0.33333	-1	-0.66667	0.33333	-2	0.33333	0.33333	0.33333	0.33333	-0.66667	0.66667	-0.33333	0	-0.33333	2	-2.66667	-0.33333	0	-0.66667	0	0.33333	-0.33333	0	0.66667	2	1.33333
354.237	1	0.66667	-2	2	0.33333	1.33333	1	0.66667	1.66667	1.66667	0.33333	1	1.66667	1	0.33333	0.33333	1.33333	0.33333	0.66667	-0.66667	-0.66667	1.66667	-2	1.66667	0.66667	-0.33333	0.66667	-0.66667	1	1	-0.66667	-0.33333	0	1.66667	0	2.66667	0.66667	2.66667	-2	0.66667	-0.33333	0.66667	1.33333	1	0.33333	2.33333	2.66667	2.33333	2.33333
355.025	1.33333	3	-0.33333	3.33333	0	1.66667	1.33333	0.33333	2.33333	0.66667	0.33333	1.33333	1.66667	1	-0.33333	0	3	-0.33333	0.66667	-0.66667	-0.66667	1.33333	-0.66667	1	1	0.66667	1	1	3	2	-0.33333	0.66667	1.66667	1.33333	-0.33333	1.66667	0.33333	2	-0.66667	0.66667	0.66667	0.66667	2	-0.66667	0	1.33333	2.33333	2.66667	1.66667
355.812	2	2.66667	0.33333	3.66667	0.33333	2	0.33333	0.66667	1	0.66667	0	1	1.33333	1	0.33333	-1	1.33333	-1.33333	0.66667	0.66667	-1.66667	0	-0.33333	0	0.66667	-0.66667	1.33333	0.33333	2.66667	-0.66667	-0.66667	-0.33333	0.66667	0.33333	0	0.66667	-1	-0.33333	0	0	-0.33333	1	1.66667	-0.66667	0.33333	0	0.66667	3	1.66667
356.599	2	3	2.33333	3.66667	0.66667	2.33333	1.33333	0.66667	3	-0.66667	1.33333	0.33333	0.66667	2.33333	1	-0.33333	1.66667	-1.33333	0.33333	-0.66667	-0.66667	-0.66667	0.33333	0.66667	0.33333	0	2	0.66667	3.66667	-0.66667	0	0.66667	2.66667	0	0.66667	-1	1	0	1.33333	0	1.33333	0.33333	0.33333	-0.33333	0.66667	-1	0.66667	1.66667	3
357.386	1.33333	2.66667	1.33333	3	1.66667	1.66667	1.33333	1.33333	3	1	2.33333	1	0.66667	1.66667	1.33333	0.33333	0.66667	0.33333	1.66667	0.33333	-0.66667	-1	1.33333	0.33333	-0.33333	0.66667	2	0	2	-1	0	0.66667	2.66667	-0.33333	1	-0.33333	1.33333	-1	2.66667	-1	2	-0.33333	-1	-0.33333	2	-0.66667	0.33333	1	2
358.173	0.66667	3.33333	2.66667	2	1.33333	1.33333	2	2.33333	3	1	3.33333	2	0.66667	-0.33333	1.33333	1.66667	-0.33333	1	0.66667	-0.33333	0.66667	0	1	0.33333	0.66667	0.33333	1.33333	0.33333	1	0.66667	0	1.33333	3	0.66667	-0.66667	-0.33333	1	1.33333	2.33333	0	1.33333	-0.66667	-1	-0.33333	1.33333	-0.33333	1	-1	2.66667
358.959	1.33333	4.33333	2.33333	1.66667	2	1.66667	0.66667	2	2	1.66667	2.66667	1.66667	2	-1.33333	-0.33333	0.66667	-0.33333	0.66667	1	0.33333	-0.66667	1.66667	-0.66667	0.33333	-0.66667	0.66667	1.66667	-1.33333	-0.33333	0.66667	-1	0.66667	1.66667	0.33333	-0.33333	-1.33333	0	0.33333	2.66667	-0.33333	-0.66667	-2	-0.66667	-1	0.33333	0.33333	0	-0.66667	-0.66667
359.746	1	4.33333	1.33333	1	1.33333	1.66667	0.33333	0.66667	-0.33333	1.66667	0	1.66667	1	-0.66667	-1	0.66667	-2.66667	-2.33333	-0.66667	-0.33333	-1.66667	1.66667	-2	-1.33333	-1	1.33333	0.33333	-1.33333	-0.66667	-1	-1	-1.33333	-1.33333	0	-0.66667	-3	-1	0	0.33333	-0.33333	-1.66667	-2.66667	-1.66667	-1.33333	-1.66667	0.66667	-0.33333	-2	-1.66667
360.533	4.33333	6.33333	3.66667	3.66667	3.33333	3.33333	1.66667	1	1.33333	3.33333	0.33333	2.33333	1	3.33333	0.33333	2.33333	1.33333	-0.66667	3.33333	1.33333	-0.33333	2.33333	1.33333	-0.33333	0.33333	3.66667	2.66667	1	1.66667	-0.66667	1.33333	0.33333	-0.66667	1	1.66667	-1.66667	0.66667	-1.66667	2	1	0.66667	-0.33333	0.33333	0.66667	0	2.33333	1.66667	0.33333	-0.33333
361.319	5	5.33333	3.33333	2.33333	1.33333	2.66667	3	1	-1.33333	2.33333	-1	1.33333	-1	2.33333	0	1	1.33333	-1.33333	1.66667	0.33333	-0.66667	0.66667	2	-0.66667	2	2.66667	0.66667	-0.33333	2	-2	1.33333	-0.33333	-0.66667	-0.33333	-0.33333	-0.66667	0	-1.66667	-1	0.66667	1.33333	2	-0.66667	0.33333	-0.33333	1.66667	3.33333	0	0.33333
362.106	8	6.66667	6	3.33333	1.66667	4.33333	4.33333	1.66667	0.33333	3	1	0.33333	1	3	2	1	4	-0.66667	2.66667	1	-1	1	4	1.33333	3	2	0.66667	1.33333	3	0.66667	3	1.66667	0	-0.66667	0	1.33333	2	0.33333	-0.33333	2.66667	2	3.33333	0.66667	1	1.33333	2.66667	5	1.33333	1.33333
362.892	9.33333	6.66667	5.33333	2.66667	1.66667	4	4.66667	2	-1.33333	1.33333	0.66667	0.33333	2	1.66667	2	0.33333	4	0	0.66667	0	-1	0.66667	2	0.66667	2.66667	1.66667	0.66667	-0.66667	0.66667	1.33333	2.33333	1.33333	-0.33333	-1.33333	-0.33333	1.33333	2.33333	0.33333	-1.33333	1.33333	0.66667	3	-0.66667	0.33333	1.33333	2	3.33333	0.33333	0.66667
363.679	10	6.33333	6	3.33333	3.66667	4.33333	3	3.66667	0.66667	1.66667	1	0.66667	2.66667	4.33333	2.33333	1	4	0.66667	1	0.66667	-0.66667	-0.33333	2	-0.33333	1.33333	1.66667	1	0.66667	0.66667	1.66667	3	2.33333	-0.66667	-0.33333	0	1	3	0	0.66667	2	1	0.33333	-0.33333	1.66667	1.66667	2	2	1	0.66667
364.465	10.3333	8	7	4.66667	6.33333	5	3.66667	5.66667	2.33333	3	2.33333	2.33333	5	5.33333	3.33333	3.33333	5.33333	3	1.66667	2.66667	2	0.66667	2.33333	1.33333	2.33333	3.33333	3.33333	2.66667	1.66667	2.33333	2	4.33333	1.33333	1.33333	2.33333	2.33333	3.66667	1.33333	3.33333	3	1.33333	0.33333	1	4	2.66667	2	3	3	2
365.251	11.6667	8.33333	7.33333	5.33333	5	5	3	6.66667	3.66667	3.33333	2	1.33333	4	4.66667	3.66667	4.33333	4.33333	2.33333	2	3	1	1	3.33333	3.66667	1.66667	4	2	3.33333	3	1.33333	2	2.66667	1	2.66667	2	2	2.66667	2.66667	3.66667	2.33333	2.33333	0.33333	2	4	3	1.33333	3.33333	3.33333	1.66667
366.037	12.6667	9.33333	8.33333	7.33333	6.33333	5.33333	3.66667	5.66667	2	3	4	2	4.33333	1.33333	4	5	3.66667	2.33333	3.66667	4.66667	3	3	3	3.33333	1	3.33333	3.66667	3	3	1.66667	-0.33333	2.33333	1	3.33333	3.33333	3	2.33333	4.66667	2.66667	3.66667	2.66667	2.33333	2.33333	3.33333	2.66667	1.33333	3.66667	2.66667	3
366.823	15	8.33333	9.66667	5.66667	5.33333	4.33333	3.66667	6.33333	1.66667	1.66667	2.66667	2	2	0	0.66667	3.33333	1.66667	1.66667	2.66667	3	3	2.33333	1.66667	1.66667	-0.66667	2.33333	1	-0.66667	1.66667	1.33333	-1.33333	0.66667	0.66667	2	1.66667	1.33333	1.66667	3.33333	2	1.33333	2.33333	1.66667	1	1.66667	2	-1	0.66667	1	1.66667
367.609	13.3333	7.33333	9.66667	4.33333	4.33333	3.33333	3	4	0.33333	2.33333	3.33333	1.66667	2.66667	-2	-0.66667	1.66667	0.33333	2	2	1.66667	2.33333	1	-0.66667	0	-1.33333	0.66667	0.33333	-0.66667	0.66667	1.33333	-2.66667	0.66667	0	-0.66667	0.66667	0	0.66667	3	0	1	0.66667	-0.33333	0.33333	0.33333	-0.66667	-2.33333	-1.33333	-1.33333	0.33333
368.395	14.3333	8.66667	10.3333	5.33333	4	4	4.66667	4.66667	5	5	3.66667	3	3.33333	-0.66667	0.33333	2.66667	1.33333	2.66667	2	2	2.33333	2.33333	0	1.33333	1	2.66667	-1	1	1	1.33333	-0.66667	1.33333	2.66667	-0.66667	1.33333	-1	1.33333	2.66667	1.33333	-0.33333	-0.33333	0.66667	1.33333	0.66667	1.66667	-1	0	0	0
369.181	14.3333	9.33333	10	7.66667	3.66667	4.66667	4.66667	3.66667	4.66667	6	5	3.33333	3.66667	2	3.66667	2.33333	2.33333	3	2.33333	1.33333	1	3.33333	0	2.66667	2	2.33333	0.66667	3	2	1.33333	1.66667	1.66667	2	0.66667	1.66667	-0.66667	0.66667	3.33333	1.33333	0.33333	-0.66667	2.33333	0.33333	0.33333	1.66667	1	0.66667	-0.33333	1
369.967	16	11.3333	10	9.66667	5.33333	7	6	5.66667	5.66667	5.66667	5.66667	3.66667	3	4	4	3	2.66667	2	3	3	3	5.66667	0.66667	3	3.66667	3.33333	1.66667	2.33333	2.66667	2.33333	1.66667	2.66667	2.33333	2	2.33333	0	2	5	2.33333	0	-0.66667	3.33333	0	1	4	2.33333	2.66667	0.66667	1
370.753	17.6667	11.3333	10.3333	9.33333	6	5.66667	5	7.33333	3	4.66667	6.33333	3	4	4.33333	4.66667	1.66667	2.33333	1.66667	2.33333	1.66667	2	4.66667	1.66667	4.66667	3.33333	2.66667	2.33333	1	1.66667	3.33333	0.66667	2.33333	-0.33333	2	2.33333	0.66667	2.33333	3.66667	3	1.66667	-0.66667	2.33333	-1	2	1.66667	2	0	0.33333	1.33333
371.538	18	10	7.66667	6.66667	5	4.33333	4	7	2	2.66667	4.66667	1.33333	4.66667	1.33333	1.33333	2	1.33333	1.33333	1.66667	1	2.66667	3	1.66667	2	2.33333	1.66667	0.66667	0	0	2.33333	-1.66667	0.33333	0	0	0.33333	0.66667	1	1.66667	2	1	-1	1.33333	0	1.66667	-0.33333	-0.33333	-0.66667	-1.66667	0.33333
372.324	17.6667	8.66667	6.33333	5.66667	5	2.33333	2	2.66667	1.66667	3	3	1	4.33333	0.66667	1	1.33333	1	1.66667	1	0.33333	1.33333	1	1.66667	0.66667	1	-0.33333	-0.33333	0	-1.33333	1	-2.66667	-1	1	-1.66667	-0.33333	-0.33333	0	-1.33333	2	0.66667	-0.66667	-1	-0.66667	0.66667	-1.33333	-0.33333	-1.66667	-1.33333	0.33333
373.109	16.3333	8.66667	5.66667	5.33333	2.66667	3.66667	3.33333	1	2.33333	1.66667	1	1.66667	3.66667	1	-1	2	1	2	1	0	0	-0.33333	-1	-1.33333	0	-1.33333	-1	0	-0.66667	-0.66667	-2.33333	-3.33333	1.33333	-2.66667	-2.33333	-0.66667	0.33333	-0.33333	0	0	0	-1	0.33333	-1	-0.33333	-1.33333	-0.33333	-0.66667	-0.33333
373.895	18.6667	11	8	8	6.66667	4.66667	4.33333	1.66667	4.66667	5	2.33333	3.66667	4	4	1	3.66667	2.66667	3	3.33333	3.33333	0.33333	-0.33333	0.33333	2	3.66667	0	0.66667	0	0.66667	-0.66667	-1	-1	1.66667	0.66667	-0.33333	0	3.66667	1.33333	0.33333	2.66667	0	0	2	-0.33333	1.66667	2	2	2	-0.33333
374.68	20	13	10	8.33333	7	5.66667	6.66667	5.33333	6	5	2	5	4	6	3	3.33333	2	2.33333	5.33333	3	1	0.33333	1.33333	3.33333	3	1.66667	1.66667	0.33333	2.66667	0.33333	0	-1	2	1.33333	0	-0.66667	5.33333	2.33333	-1.33333	4	0.33333	1.33333	3.33333	-0.33333	2	2.66667	2.66667	2.66667	0.33333
375.465	20	12.3333	10.6667	7.33333	7.66667	5.66667	5	4	5.66667	3.66667	2	4.66667	1	4.33333	4.66667	3.33333	1	1.66667	5	3	1	1	3.33333	3	4	1.66667	1.33333	0	2	2.33333	0	-0.33333	0.66667	1.66667	1	-1	3.33333	0.33333	-1.33333	2.66667	-0.66667	0	1.33333	-1.66667	0.33333	1.66667	1.33333	1.33333	-0.66667
376.25	18.3333	11.3333	11	5.33333	6	6.66667	5.66667	3.33333	4	2	3.66667	3.33333	0.66667	2.33333	5.33333	2	0.33333	0.66667	2.33333	2.33333	1.66667	1.33333	3.33333	2.66667	1.66667	1	0.66667	0.33333	1.66667	2.66667	-0.33333	-0.33333	0.33333	0	0	-4	1.33333	0.33333	-1.66667	1.66667	-1	0	0.66667	-2	1	0	0	-0.33333	0.33333
377.035	17.3333	12	10.3333	6	7.33333	7	5.66667	3.33333	3.33333	3	6	3	2.33333	0.66667	4.66667	1.66667	2	1.66667	1.66667	2.66667	2.33333	1.66667	3	2.33333	3	-0.33333	1	1.66667	2.66667	2.33333	0.33333	1.33333	-0.33333	0.33333	1.33333	-1.33333	-0.66667	1.33333	0.33333	2.33333	-0.66667	0.33333	-0.33333	-0.66667	1	0.66667	-1.33333	0	1
377.82	20.6667	15.6667	10.3333	7.66667	9	8.33333	8	6	3.66667	5.66667	7.66667	3.66667	5.66667	3.33333	4.66667	2.33333	3	3.33333	2.66667	3.66667	3.33333	2.33333	4	3.66667	2	1	2.33333	3.66667	3.66667	2.33333	1.66667	3.66667	1	2.66667	2	-1	1	3.33333	3	4	0.66667	2.66667	1.33333	2	2.66667	2.33333	0.33333	0.66667	2.33333
378.605	23	18	10	9.33333	8.66667	8.33333	6.66667	6.33333	4	5	6.66667	4	5.33333	4	4	2.33333	3	3.66667	3.66667	2	2.33333	2	2.66667	2	1	1	2.66667	4.33333	4.33333	2	2.33333	3.33333	1.33333	3.33333	3.33333	1.33333	1	2.66667	2.33333	3	2.33333	2.33333	0.33333	3.66667	1.66667	3	0.33333	0.33333	2
379.39	26	19.3333	11.3333	10	9.66667	8.66667	7.33333	6.66667	4.66667	6.33333	5	6.33333	5.66667	4.33333	4	4	2	4	3.33333	4.66667	2.33333	2.66667	4.66667	2	1	3	3.66667	3	2.33333	2.66667	2.33333	3.66667	2.33333	4	2	2	2	4	3.33333	2	3.33333	2.66667	0.33333	3.66667	2	1	2	1	2.33333
380.175	25.3333	17	11	8	10.3333	6	5.33333	5.33333	3.66667	5	3.66667	3.66667	4.33333	3.66667	3.33333	3	2	3	1.33333	4.66667	1.33333	1	2.33333	2.33333	1.66667	2	2	2	1.66667	0.66667	1	1.33333	1.66667	1	1.33333	1.33333	1	2.66667	1.66667	-0.66667	2.66667	1	-0.33333	1.66667	1.66667	0.33333	1.66667	0	1
380.96	25	16	10.3333	7	8.66667	5.33333	6.33333	5	4.33333	4.66667	3.33333	3.66667	4.33333	3	2.66667	4	1.33333	2.33333	-0.33333	5	1.33333	1	1.33333	3	2.33333	2.33333	2.33333	0	1.66667	1.33333	-0.33333	1	1.66667	-0.33333	0.33333	-0.33333	1	1.66667	2.66667	-0.33333	2	0.66667	-0.33333	0	0.33333	0.33333	1.66667	1	1.33333
381.744	24	13.3333	9	6.66667	5.66667	4	5.66667	4	3.33333	1	3	0	2	3	0	2	1.33333	1	-1.33333	1	-0.33333	-0.66667	-2.66667	1.66667	1.33333	1.33333	0	-1.66667	0.66667	-1	-1.66667	-1.33333	-0.66667	-2	0.33333	-3.33333	-1.33333	-1.33333	1	-1	-0.66667	0	-1	-1.33333	-1.66667	0.33333	-0.66667	-0.66667	-0.33333
382.529	24.3333	14.3333	9	8	4.33333	5	7.66667	4.33333	4	2	2.66667	2	1.33333	3	0.66667	1	1	1.33333	0.33333	0.66667	0.33333	-0.33333	-1	1	0.33333	1.66667	-0.66667	-2	0.33333	-0.33333	-2	1	-0.33333	-1.66667	0.66667	-2.66667	-0.66667	-1.66667	-0.33333	1	-1.33333	0	-0.66667	-0.33333	-3	0.33333	-1	0.66667	-0.66667
383.314	25.6667	15	9.66667	9.66667	5	4.33333	7.66667	4	3.66667	3.33333	1.66667	2.66667	0.66667	3.66667	0.66667	-0.33333	1.33333	1.33333	1.66667	0	1	-1	-0.66667	0.66667	0.33333	1.33333	-2.33333	-1	-0.33333	-1.33333	-1.66667	0.33333	-1	-1.33333	0	-1.66667	-2.33333	-1	-0.33333	0.33333	-2.33333	-2	-0.66667	-1.33333	-3.66667	-1.66667	-1.33333	1	-2
384.098	26.6667	17.3333	11.6667	9.66667	5.66667	8	8.66667	4.66667	4	4.33333	2	4.33333	0.66667	3.66667	1.66667	0.66667	2.33333	2.66667	2	1.33333	1.66667	0	1	2	1.33333	1	-1	1	0.33333	0	-0.66667	1.33333	0.33333	0	1.33333	-0.33333	0.33333	-1	0.66667	0	-1.33333	-2.33333	0.66667	-0.33333	-1.66667	-0.33333	1.66667	1.66667	-1.66667
384.882	26.6667	19.3333	14.3333	11.6667	7.33333	8.66667	9.33333	7	5	5	4	5.66667	3.66667	5	2.66667	2.33333	4	3.66667	2.33333	2	3.33333	2	2.33333	3	3	1.66667	1	3.33333	2.33333	1.66667	1.66667	1.33333	2	2	1.33333	1.33333	1	3.33333	3.33333	0.66667	0.66667	-0.33333	2.66667	0.66667	1	1.66667	2.33333	1.33333	0.66667
385.667	26	20.6667	16.3333	12.6667	9.66667	10	9.33333	7.66667	6.33333	7	6	5.66667	5.66667	5.66667	3	3.33333	4.66667	5.33333	3	2.66667	3.66667	4	4.33333	4.33333	2.66667	2.66667	3.66667	4	3	3.33333	3.33333	2	2.66667	3.33333	2.66667	1.33333	3.66667	4	3.66667	2.66667	3	2.66667	5	2.66667	3.33333	3.66667	3.33333	1.33333	1.66667
386.451	25	20	16.3333	11	9.66667	7	8.66667	7	7	6.33333	6	4.66667	5	4	3	1.33333	4.33333	4	3.33333	1.33333	3	2.66667	3.66667	2	3	2.33333	3.33333	3.33333	3	3.33333	2	2.66667	3.33333	1.66667	0.66667	1	3	3.33333	2.66667	3.33333	3.66667	3	2	1.66667	2	2.33333	0.33333	0.33333	0.66667
387.235	29.3333	20.6667	15.3333	11.3333	9.66667	7	8.33333	5.33333	6.66667	6	6	2.33333	3.33333	2.33333	2	2.33333	4	3.66667	3.66667	1.66667	2.33333	2.33333	2.66667	1.33333	2	2.66667	2.33333	1.66667	2	3	0.66667	2	3	2	1	-1.33333	2.66667	1.66667	1	2.66667	3.33333	1.33333	2	0.66667	1	1.33333	0	0.66667	0.33333
388.019	30.6667	21.3333	15	10.3333	9	5.66667	8.66667	6.66667	4.33333	1	5.33333	1	0.66667	0.33333	0.66667	1	3.33333	1.66667	2.66667	0.33333	1	1	0.66667	-2	1.66667	1.33333	0.33333	0.33333	0.66667	1.33333	-1.33333	1	2.66667	-1	-0.66667	-1.33333	0.66667	-0.66667	0	0.33333	0	-1.66667	-1.66667	-1.33333	-1	-1.33333	-2.33333	-0.33333	-2
388.803	34.3333	23	15	13.6667	11	6.66667	8	8.33333	5.33333	2.33333	6.33333	2.33333	3.33333	2.33333	3	4.33333	2.66667	1.66667	3.33333	0.66667	1.33333	2	1.66667	0	0	1.66667	-1	0.33333	1.66667	0	-1	-0.66667	2.33333	0.66667	0.66667	-0.33333	0.66667	0.66667	0.33333	1	-0.66667	-1.33333	0	0	-2	-0.66667	0.33333	1	-1.33333
389.587	33.3333	23	15	12.3333	10	6.66667	8	8	6.33333	2.66667	4.33333	3	1.66667	3.33333	3.66667	3	1.33333	0.66667	0	-1.66667	0.66667	0.66667	0.66667	-0.66667	0.33333	1	1	0	1.33333	-1.33333	-2	-1.66667	1	-1	-0.66667	0.66667	-0.66667	-1.33333	-0.66667	-0.33333	-2	-2.33333	-2	0.66667	-3.66667	-2.66667	0	0.33333	-2.33333
390.371	37.3333	25	17	15	11.6667	11	9.66667	9	8.66667	4.66667	4	3	3.33333	5	6.33333	4	2	1.66667	0	1.33333	2	3.33333	2.33333	1.33333	1.33333	3	2.33333	2.33333	2	-0.33333	-0.33333	0	2.33333	2	1.66667	2.33333	0.66667	1	1	1.66667	0.33333	0.66667	-0.66667	3.33333	-2.66667	-1	2.33333	1.66667	0.66667
391.155	39.3333	27.3333	19.3333	16	13	12.6667	11	7	7.33333	6.33333	4.33333	4.33333	3.66667	5	5.33333	4.33333	4	3	-1.33333	2.66667	3.66667	3.33333	3	1.33333	2	3.33333	4.33333	2.33333	1.66667	1	1.33333	1	2.33333	0.66667	1.33333	1	-0.33333	1.33333	-0.33333	1.33333	1	0	0.66667	3	0.33333	-0.66667	2	0.66667	0.33333
391.938	43.6667	29.6667	21	19.3333	13.6667	14.3333	10.6667	8.33333	7	6.33333	5	5.33333	6.33333	4.66667	4.66667	5.33333	4	4	0.33333	4.66667	5.33333	5	2.33333	1.66667	1.33333	3	2.66667	3.33333	1.33333	2.66667	3.33333	2.66667	2.66667	1	2.66667	1.33333	0.33333	0.66667	0.33333	1.33333	1	-0.66667	0.33333	2	2.33333	0	2.33333	1.33333	-1
392.722	44.3333	31.3333	19	20.6667	15.3333	14.3333	11	8.66667	5.66667	10	6.33333	7	7.66667	4.66667	5	7.33333	5	3.66667	2	3.33333	5	3	2	1.66667	2	2.66667	2	0.66667	2.33333	3.33333	3.66667	3.66667	1.66667	-1.33333	2.66667	-0.66667	0.33333	1.33333	0.33333	0.66667	0.66667	-2.33333	1.33333	1	2.66667	1.66667	1.66667	2	-1.33333
393.505	45.6667	31.3333	18	20.6667	15.3333	13	11.6667	10.3333	6.33333	9	7	5.33333	6.33333	5	5	6	3	2.66667	2.33333	2.33333	3.33333	3.33333	1.66667	0.66667	3.33333	2.66667	0.66667	0.66667	1.33333	3.33333	3.33333	2.33333	1.33333	0	2	-0.33333	1	0.66667	1	0	-1	-2	0.66667	-0.66667	0.33333	1	0.66667	0.66667	-0.33333
394.289	45	31	19.3333	19.6667	16.6667	11.3333	13.6667	10.6667	6	9.66667	7.33333	4.66667	4.33333	4.33333	5	6.33333	3.66667	0	3	1.33333	2.33333	4	2.33333	-0.66667	3	3	0.66667	-0.33333	1.66667	2	0.66667	0.66667	0.66667	0	0.66667	-2.33333	-0.33333	0	2.33333	0.33333	-1	-1	0.33333	0	-0.33333	0.66667	-0.33333	-0.66667	0.66667
395.072	46.3333	30.6667	22.6667	19.3333	15	10	15.3333	11.3333	7.33333	7.66667	7	5	2.66667	5.66667	3.66667	4.66667	3.33333	2	2.33333	2.33333	2.33333	3.66667	2.33333	0.33333	1.66667	3	3	1.66667	1.33333	1	-0.33333	-0.66667	0.33333	2.33333	-0.66667	-0.66667	-0.33333	-1	0.66667	0.66667	-1	1	-0.33333	0.33333	-1.33333	-0.66667	-0.66667	-0.66667	0.33333
395.856	49.6667	34.3333	26.3333	22	16.6667	12.6667	17	11.3333	8.33333	9	8	7	5.33333	6	3.33333	5.66667	5	4.66667	4	5	2.66667	6	2.66667	3.33333	2	4.33333	4	3.66667	3.66667	4	1	2	3	3.33333	-0.66667	1.66667	1.33333	0.66667	1.66667	1.66667	1.33333	2	1.66667	1.33333	0.66667	1	1.66667	2.66667	1.33333
396.639	50.3333	33.3333	25.6667	21	16.3333	14.3333	16	10.6667	8.33333	8.66667	10	8	7	6.66667	3	4	4.66667	6	4	4.33333	2	4	3	4.66667	3	4	3.33333	3	3	5	2	4	3.66667	3	0.66667	2.33333	2.33333	2	1	2	1.33333	1.66667	2	-0.33333	0.66667	1	2.33333	3.33333	1
397.422	51.3333	33.6667	24.6667	20.6667	17.6667	16	12	8.33333	7.66667	9.66667	10.6667	7	7.66667	5	2	4.66667	3	3.33333	4.66667	2.66667	1.66667	3	3.66667	3.66667	3	2.66667	0.33333	1.66667	2.66667	6	2	4	5	2.33333	1.66667	2.33333	1.66667	1.33333	1	2	2	1	1.33333	-0.66667	1.66667	0.33333	1.33333	0.33333	0.66667
398.205	50	32.3333	24	19.3333	16	15.6667	10.3333	10.3333	8.66667	10.6667	9.33333	5.66667	5.66667	6	3	4.33333	2	1.33333	4	2.66667	0.33333	1.33333	3.66667	2	1.66667	1	0.66667	0	2.33333	3.66667	0	3.33333	2.66667	0.33333	1.33333	1.33333	-0.66667	-0.66667	-0.33333	1.66667	0.33333	0.33333	0	-0.33333	0.33333	-1.66667	-1.66667	-1	-0.66667
398.988	52	34.6667	25	21.6667	17.3333	16.6667	11.3333	12	10.6667	12.6667	7.66667	5	7	6.33333	4.66667	5.66667	3	2	4.66667	5.33333	1.33333	2.66667	3.66667	2.66667	2	1.33333	2	2	3.66667	4	1	1.66667	2.33333	0	1.66667	3.66667	0.33333	-0.33333	-0.66667	3	2.66667	2.66667	0.66667	1.66667	2	-0.33333	-0.33333	-1.33333	0.66667
399.771	52.3333	36	27.3333	22.3333	19	17.6667	16.3333	14.3333	15	14.6667	10.6667	7	7.66667	7.66667	7.66667	6.33333	8	4.66667	5.66667	9.33333	3.33333	7.66667	4.66667	4	5.66667	4.66667	5.66667	5	4.66667	5.66667	3.33333	3.33333	1.66667	2.66667	3.33333	5.33333	3	4	2	4	4	3.33333	3.33333	3	5	2.66667	2.33333	3.33333	3.66667
400.554	53.3333	35.3333	24.6667	19	18	17.6667	17.3333	13.3333	12.6667	13	11.6667	6	6.66667	6	6.33333	5	7	4.66667	3.33333	6.33333	3.33333	5.33333	3.66667	2	3.66667	4.33333	4	5	3	3.33333	3.66667	2.33333	0.33333	2	2.66667	3	2.66667	3	1.33333	2.66667	3.66667	0.66667	1	1.33333	4.33333	1.66667	1	2.33333	3
401.337	52	37.6667	26.3333	21.3333	18.3333	18.6667	17	13.6667	13.3333	12.6667	14.6667	7.33333	5.66667	6.66667	6.66667	5	8.66667	6.66667	5	6.66667	4	5.33333	5	3	5.66667	3.66667	5.66667	5.66667	4	3.33333	5.33333	4.33333	2.66667	4	2.66667	2.33333	3.66667	4.66667	3.33333	2.33333	3.66667	1.66667	2.66667	2	3.66667	2.66667	1.66667	3	2.66667
402.12	50.6667	36	23.3333	20.3333	17	15.3333	13.6667	12	10.6667	10	11.6667	6.66667	5.66667	7	6	4.66667	5.33333	6.66667	2.66667	3.33333	2.66667	1	3.33333	2.33333	4	1.66667	4	4.33333	3.33333	0.66667	4.33333	2.66667	3.33333	1.33333	1.33333	0	2.33333	1.66667	2.33333	0	1.33333	0.66667	1.66667	0.33333	0.66667	0	0.66667	0.66667	0.33333
402.902	50.6667	36.6667	27	22.6667	18.6667	14.3333	15	12.3333	13	10.3333	10	8.33333	8	9.33333	6.66667	7	7.66667	8	4	6	4.66667	4.33333	4.66667	4.66667	6.33333	1.66667	5.66667	6.33333	4	3	6	4.66667	4.33333	3.33333	3.66667	3.33333	3.66667	3.66667	3.66667	1	3	5	3.66667	2.66667	3	2	3	1	1.33333
403.685	48.3333	35	25.6667	19.3333	16.6667	13.6667	14	10.3333	12	9.66667	8.66667	7.66667	7.66667	8.33333	6.66667	7	5	6.33333	3.33333	5	4	3	3	2.33333	4.66667	2.66667	4.33333	6.33333	3.33333	3	4	3.66667	5.33333	2	1.66667	2	1.66667	2.33333	2.66667	0	2.33333	3.66667	3	2	2	1	1.66667	0.66667	3.33333
404.467	45.3333	33.6667	27.6667	17.6667	16	13	13.3333	10.6667	11.3333	8.33333	6.33333	6	6.33333	7	4.66667	6	4.33333	3	1	3	2.66667	2.66667	1.66667	2.33333	3.66667	0.66667	2.66667	5.66667	1.33333	0.33333	2	1.66667	3.66667	1	-0.33333	2.33333	-0.33333	0	0.66667	-0.66667	2.66667	2.66667	1	1	1.33333	0.66667	0.66667	0	3
405.25	45.3333	33	24.3333	19.6667	15	14	11.6667	11	11.6667	8.33333	7	7.66667	6.66667	4.33333	6.66667	5.66667	4	2	2.33333	2.33333	3	0.66667	2	1.66667	3.66667	0.66667	2.33333	6	1.66667	0.66667	1.66667	2.33333	4.66667	1	-1.33333	1.33333	0.66667	0.33333	1.66667	0.66667	2.66667	2.33333	1.66667	0.66667	0.66667	1	1.66667	1	3
406.032	45	31.3333	21.3333	18.3333	15.3333	12	12.6667	10.6667	10	7.66667	6.33333	7	7.33333	5	5	5.66667	5	0.66667	3	1.66667	4.33333	1.33333	3.66667	4.66667	2.33333	0	2	5	0.66667	0	1.66667	1.33333	2.66667	3	0.33333	2.33333	2	-0.33333	0.66667	0.33333	2.66667	2.33333	0	0	0.66667	1.33333	1.66667	1.66667	1.33333
406.814	48	33.6667	22	20.6667	15.3333	14.6667	14.6667	11	11	9	9.33333	9	8	7.66667	7.66667	6.33333	5.66667	3.66667	8	6	6.66667	3.66667	6.33333	5.66667	2.33333	0.66667	2	4.33333	2.33333	3.33333	3.66667	2.66667	2.66667	4.33333	1.33333	2	4.66667	1.66667	3.33333	2.66667	3.33333	2.66667	2	1	2.33333	2.66667	3.33333	2.66667	2
407.597	46	30.3333	22.3333	19.6667	13.6667	14	14	10.3333	8.66667	8.66667	8.66667	7	5.66667	8	6.66667	6	5.33333	3	6.33333	6.66667	6.33333	3.66667	6.33333	5.66667	3	1.66667	1.33333	2	2	3.33333	2	0.33333	1.33333	3	2.33333	1.66667	4	1.33333	2.66667	3.33333	2.66667	-0.33333	1.66667	0	0.66667	3	2	2.66667	3.33333
408.379	45.6667	28.6667	22.3333	19	14.6667	12.6667	12.3333	10.3333	9	9.33333	9	6.33333	5.66667	7	5.66667	5	5.33333	3.66667	3.33333	6.33333	3.66667	3	4.66667	3	4.66667	0	0	1.33333	1	2.66667	1.66667	0	0.66667	1.66667	1.33333	2	2	1	3	3.66667	1	0	1.33333	0	0.33333	2	0.33333	0.33333	2
409.161	46	30.6667	21.6667	19.6667	15.6667	11.6667	13	11.3333	8.33333	9	8.33333	8	4.66667	6	4.33333	6.66667	6	3.66667	2	6.66667	4.33333	4.66667	5	5	6.33333	2.66667	2	3.66667	2	2	1.66667	3	2	3	3.66667	3.66667	2.33333	1.33333	2.66667	4.33333	2.33333	2.66667	2.66667	1.66667	1.66667	2.66667	1.33333	0.66667	2
409.943	45.6667	29	19	17.6667	15.6667	10.6667	11.3333	10.3333	8.33333	7.33333	6.66667	7	5	5.33333	2.66667	5.33333	4.66667	3	2	4	1.33333	4.66667	1	3.33333	5.33333	-0.33333	1	2.66667	2	1.33333	-1	1	3	2.33333	1.66667	2.33333	1	-0.66667	0	1	1.66667	2.33333	1.66667	1.33333	1.66667	-0.33333	0.33333	-1.66667	0.33333
410.725	45.3333	30.6667	19.3333	19.3333	15	13	11.6667	11.3333	8.66667	5.66667	5.33333	7.66667	4.33333	4.66667	3.33333	6.66667	3.66667	3	3.33333	4.33333	2.66667	6.33333	1.66667	3	5.33333	2	1.66667	3	3.66667	0.66667	-0.33333	2	4.33333	2.33333	1.33333	2	1	1	0.66667	0.33333	2.33333	0.66667	2.33333	1	2.66667	-0.33333	1	1	1.66667
411.506	43	26	16.6667	17.3333	13.3333	10	8.66667	9	7.33333	6.66667	4.33333	3.66667	5	1.66667	3	3.66667	2	1.33333	2.66667	1.33333	0.33333	3.66667	-0.66667	-1.33333	2.66667	-0.66667	-0.66667	1.33333	2.33333	0.66667	-2	-1	2.33333	-0.66667	-2	-0.33333	-2	-1	0.33333	0	-0.33333	-1.66667	1	-1.33333	0	-1.33333	-1	-0.33333	1.66667
412.288	41.3333	29.3333	20.3333	19.6667	15	11.3333	11.3333	12	10.6667	9.66667	6.66667	5.66667	7.66667	3.33333	5.33333	7	5	3.66667	4	3.66667	4.66667	7	1.66667	1.66667	4.66667	3.66667	2.66667	4.66667	3.66667	3.66667	3.33333	2.66667	2.33333	2.66667	1	1.66667	0.66667	2.66667	3.66667	3.66667	2	2.33333	3	2	1.66667	2.33333	1.33333	3	3.66667
413.07	43	26.6667	21	20	15	11.6667	11.6667	11	10.3333	11	8.66667	6	7.66667	4.33333	6.33333	6	6	4	4.33333	4	4.66667	6	1	2.66667	3.33333	4.33333	2.66667	4	5	5.33333	5.66667	2	0.66667	2	1.66667	1.66667	1.33333	2.33333	3.33333	3.33333	2	4	3	3	2	4	2.33333	2.66667	3
413.852	44	28.6667	22.6667	21.3333	15.6667	14	12.6667	13	12.3333	11	9.66667	7.33333	9	6.66667	8	7.33333	7.66667	6.66667	6	4.66667	5	5.66667	2	4.33333	5.66667	5	3.33333	4.33333	6	6.66667	7	4.33333	2	3.66667	4.66667	3	2	3.33333	2.33333	2.66667	4	4.66667	1	6	2.66667	4.66667	2.66667	3.66667	2.66667
414.633	43.6667	29.3333	20.3333	20.3333	16.3333	12.6667	10.3333	10.6667	9.33333	9.66667	10.3333	6.66667	7	6.66667	8	5.33333	5.66667	4.66667	6	5	4	3.66667	3	3.66667	4	4	0.33333	1.66667	4.66667	4.66667	4.66667	2.66667	1.33333	2.66667	3	1.66667	1	1.66667	-0.33333	0	3.33333	3.33333	-0.66667	3.66667	2.66667	2.66667	2.33333	2	-1
415.415	42	30.3333	19.6667	20.6667	14.3333	10	10.6667	11.3333	10	8	8.66667	5.33333	6.66667	6.33333	7.33333	4.66667	6.66667	5	5.66667	5	3	3.66667	3.66667	3.33333	4	2.33333	1.33333	0.33333	2	3.33333	2.33333	2.66667	2.33333	2.33333	3.66667	0.33333	1.66667	0.33333	-0.66667	0.33333	3.33333	2.33333	-1.66667	3.33333	2	0.66667	2.66667	0.33333	-2
416.196	40.3333	28	17.3333	18.3333	13	7.66667	10	8.66667	8.33333	7.33333	8.66667	4	5.33333	3	5.33333	2	5.66667	3.33333	4.33333	4.66667	2.66667	3	4.33333	3.33333	1	3	2.33333	0	1	2.66667	0.33333	1	2	1.33333	0.66667	0	2.33333	0.33333	-2	-0.66667	1.66667	1.66667	0	2	1	-0.66667	2.66667	-0.33333	-2.33333
416.977	41.6667	27	15.6667	16.6667	12	8.33333	11	7	7.33333	6	7.33333	1.66667	5	2	3.66667	1.33333	4.66667	2	0.33333	3	2	0.33333	3.33333	2.66667	0.66667	2.33333	2.66667	-0.33333	0	0.66667	0	0	1	-0.33333	-1.66667	1	0.33333	-1.66667	-0.66667	-1.66667	-0.33333	-0.66667	-1.66667	0.66667	-0.66667	-1.33333	0.66667	-0.33333	-1.66667
417.759	41.6667	27.3333	17	15.3333	14	9.66667	10.6667	7.33333	6.33333	6.66667	7.33333	1.66667	5	3	4	2.66667	3.33333	1.66667	0	2.33333	4.33333	-0.33333	2.33333	3.66667	1.66667	2.33333	2.33333	0.66667	-1	0.66667	-1	1.33333	-0.66667	-0.33333	-2	2.66667	-0.66667	-1.66667	0	-2.66667	-1.33333	-0.33333	-0.66667	0.33333	0	-1.33333	0.66667	1	-0.66667
418.54	42	28.3333	17	16	14.3333	12.6667	12	9.33333	7.66667	6.66667	7.66667	3.66667	5.66667	6.33333	4	6.33333	3	1.33333	1.33333	2.33333	5.33333	0	2	4	3.33333	3	2.33333	0.66667	-0.33333	1.33333	0.66667	0.33333	0.66667	-0.33333	-0.66667	3.33333	-0.33333	-0.33333	2.66667	-1.33333	-0.33333	-0.66667	-0.33333	0.66667	2.33333	0	1	1.66667	-1.33333
419.321	39.6667	26.6667	20.6667	14	13	11.3333	11	10.6667	8	6.66667	6.33333	5	4.66667	6.66667	3.33333	5.66667	3	2.66667	4.33333	1.33333	4.66667	0.33333	2	3	2.33333	2.66667	1.33333	0.66667	0.33333	2	0	1	1	-0.33333	1	2.33333	1	0.66667	2.66667	0	0.33333	-1	1	0.33333	3	0.66667	1	1.33333	-1
420.102	40.3333	25.6667	20	14.6667	12.3333	12	9.33333	10	8	7	5.66667	7	4.66667	6.33333	3	4.66667	3.66667	3	4	1	3.33333	3	2.66667	2	0.66667	2	0	1	1.66667	3	2	1.33333	1.33333	0	1	3.33333	2.66667	1.33333	3.33333	1	2	-1.66667	1.66667	1.33333	2.66667	1.66667	0.33333	1.66667	-1.33333
420.883	38.6667	24	20.3333	13.3333	11	9.66667	6	9	5.66667	5.33333	4	4	2.33333	4.66667	1.66667	2.33333	3.33333	2.33333	1	0.33333	1.66667	3.33333	2	-0.33333	-0.66667	0.33333	-1.33333	0.33333	0.33333	3	-0.33333	1.33333	0.33333	0.33333	0	2.33333	1.33333	0.33333	0.66667	-0.33333	0.66667	-1.33333	0	-0.66667	0.33333	0.33333	-0.66667	0	-2
421.664	39.3333	25.6667	19	14.6667	12	10.3333	7.66667	9.66667	7.33333	6.33333	6.33333	5.66667	3	5.66667	3	3.33333	5.33333	3.66667	2.33333	3.33333	2.66667	4	3	1.33333	1.33333	2	0.33333	1.66667	1	4	0.66667	3	0.66667	2.33333	1.33333	3.66667	2	2.33333	1.33333	1.33333	1.66667	1.66667	1	1	0.66667	2	0.33333	1.33333	-1.33333
422.444	37.6667	25	18	13.3333	12	9.33333	9.66667	8.66667	6.33333	5.66667	6	5.33333	2.33333	3.66667	2	3	4.66667	4.33333	3.66667	3.33333	1	1	3	1.66667	1.66667	2.66667	0.66667	2.66667	0.66667	3.66667	-2.66667	2.33333	0.66667	2.33333	0	2	1	2	0.66667	2	0.66667	1.66667	0	-0.66667	-0.66667	1.66667	0	1	-2
423.225	39	26.6667	20.3333	14.6667	14.3333	12	13.3333	9.33333	10.3333	8	7	6.33333	4.33333	5.33333	4.33333	3	4	5.33333	6.33333	4.33333	3	1.66667	3.33333	3.66667	3	3.66667	2.33333	3.66667	2	2.33333	0	4.66667	0.66667	2.66667	1.33333	1	2.66667	1.66667	3.33333	2	2.66667	1.66667	1.33333	0.33333	0.66667	3.66667	1	1.66667	-0.33333
424.006	37.3333	25.3333	18.6667	16.3333	14	12.6667	11.3333	10	8.33333	7.66667	6	5.66667	5.33333	4.66667	6	4	3.33333	5.33333	5.66667	2.33333	3.33333	1.66667	3.33333	3.66667	2	3.66667	2.33333	3.33333	1	1.66667	1.33333	5.33333	2.66667	2.33333	1.33333	0	4	1	4	1.33333	2.33333	0.66667	0.33333	0.66667	0	2.66667	2.33333	1.66667	0.33333
424.786	39	26.3333	18.3333	17.3333	13	11	10.3333	10	10	8.33333	6.33333	5.33333	7.33333	6.66667	7.66667	4.66667	4	4.33333	4.33333	2.66667	5.33333	4	3.66667	3	2.66667	3.33333	2.66667	1.66667	2	0.66667	3.66667	5.33333	3	2	2	0	4.66667	1.66667	3	1	3.33333	2	2.33333	1.33333	0.66667	3.33333	2.33333	1	2.66667
425.567	36.6667	23	16	16.6667	12.6667	10	8	9.33333	6.33333	6	5	6	5.33333	4	6.33333	4.66667	3.66667	2.66667	3.33333	2	4.33333	3.66667	4	2.66667	2	3	2.66667	1	0.33333	1	2.66667	3.66667	2.33333	1.33333	0.33333	-0.33333	4.66667	0.33333	0.33333	1.66667	0.66667	2.33333	0.66667	0.33333	0	1.33333	0.33333	1.66667	2.66667
426.347	37	21.3333	17.3333	15.6667	13	9.33333	9.33333	9.66667	6	6.66667	5.66667	6	7	4.66667	5	4	3.33333	2	2.66667	1.66667	4	5	3.66667	2.66667	1.33333	1.33333	3	1.66667	1.66667	1.33333	3	1.66667	1.33333	1	-0.33333	0.66667	3.66667	1.33333	-0.66667	1.66667	0.33333	1.33333	1.66667	0.66667	0	1	-0.33333	1	3.33333
427.128	32.6667	18	16.3333	12.6667	12.3333	9.66667	7.33333	8.66667	4.33333	5.33333	5	4.66667	4.66667	2.66667	2.66667	2	0	0.33333	0.33333	0.33333	2	2	2.33333	2	-0.33333	0.66667	2	-0.33333	0	0	1.66667	0	-1	0	0	-1	1	0.33333	-2	0.33333	-2.66667	-1.66667	-3	-1.66667	-0.33333	-0.66667	-1.33333	-0.66667	2.33333
427.908	30	18.3333	14	11	10	7.66667	6.33333	8.33333	3.33333	6.33333	2.66667	4.66667	5.66667	3.66667	2.66667	1.33333	-0.33333	1.33333	-1	1.33333	0.33333	2.33333	2	0.66667	-2.33333	0.66667	-0.66667	-1	0	-1	0.33333	-1	-1	0	-1	-1.33333	-0.33333	2	-2	-0.66667	-2.66667	-1.66667	-3	-1.66667	-1	0	-1	-2.33333	1
428.688	27.6667	19.3333	14	11	10.3333	8	6.66667	6.66667	5	6.66667	2.66667	4.33333	4.66667	3.66667	2	-0.66667	0.66667	2	0.33333	2.66667	0	2.33333	3.66667	1	-1.33333	2.33333	1.33333	-1.66667	-0.66667	0	0	0.66667	-0.66667	2.33333	0	-1.33333	0.33333	1.66667	-1	0	-2.33333	-0.66667	-1.66667	-2	0	1.33333	-1.33333	-3	-0.33333
429.468	29.6667	22.6667	16.3333	13	11.3333	9.33333	8.66667	8.66667	6.33333	8	4.66667	6	5.33333	5.33333	4	1.33333	4.33333	4	2.33333	4.33333	2	5	4.33333	2.66667	0.66667	4	2.33333	1.33333	0.66667	2.66667	2.66667	3.66667	2.33333	3.66667	-0.33333	1	2.33333	1.33333	0.66667	3.33333	-0.33333	2.66667	2	0	0.33333	2.33333	1	0.33333	0
430.248	28.6667	21.3333	15.3333	13.3333	11	10	8.66667	7.33333	6.33333	7.66667	6.33333	5.33333	4.66667	3.66667	4.66667	0.66667	4.66667	2.66667	2.33333	3.66667	3.66667	3.33333	2.66667	2	1.66667	3	2.33333	1.66667	0.33333	2.33333	3.33333	3.33333	2.33333	4	1	2.33333	0.66667	1.33333	1.66667	2.33333	-0.66667	1	3	-0.33333	1.33333	1.33333	1.66667	-0.33333	1.66667
431.028	28.6667	20.3333	13.3333	11	9	9.33333	6.66667	7	4.33333	6.33333	5	5	4	1	4.66667	2	2.66667	1.33333	1.66667	0.66667	3	3.33333	-0.33333	0	2.33333	1	0.33333	0.66667	-0.33333	1.33333	3	2.66667	1.66667	0.66667	-0.66667	2	0.33333	0	0.66667	0.66667	-1	0.66667	1	-1.66667	0	0.33333	1.66667	0	3
431.808	25.3333	18	10.3333	9.33333	7.66667	8.66667	7	7.33333	3.66667	5	3.66667	4	3.66667	1	3.66667	2	1	1	1.66667	-0.33333	1.66667	2	0.66667	-1	2	0.33333	0.66667	0.33333	-0.66667	0	0	1.33333	1.33333	0.66667	-1	1.33333	-1	0.66667	1	-2.33333	-1	-0.33333	0.66667	-2	0.66667	0	1	-2	2
432.588	26.6667	17	12.6667	8.66667	7.33333	8.66667	7.33333	7.33333	4	5	4	3.66667	3.66667	1.33333	4.33333	3	2	1.66667	1	-1	0.66667	3	1.66667	0.33333	1	0.66667	1.33333	0.66667	-0.33333	0.33333	1	1.33333	0.33333	0	-0.33333	0.66667	0.33333	-0.66667	1	-1.66667	0	0	0	-1.66667	0	1	1.66667	-1.33333	0.33333
433.368	26.3333	16.3333	13.3333	9.66667	8	7.66667	7.66667	7.66667	4	4.33333	4	2.33333	2.66667	1	4.33333	4	2.66667	2	0.33333	0.66667	2.33333	2.66667	2	2.33333	0.66667	1	0.66667	2.33333	-0.33333	-0.33333	0	0.66667	0	0.33333	-0.66667	0.33333	-1.33333	-1	2.33333	-0.66667	-0.33333	0.33333	-0.33333	1.66667	0.66667	1.33333	1.66667	-1	-2.33333
434.147	24.3333	15.3333	13.3333	8.66667	9	7.66667	5.66667	4.66667	3	4.33333	3.66667	3	1.66667	-1	3.33333	3.33333	2.66667	1.66667	0.33333	0	1.66667	2.33333	1	2.66667	-1	0.66667	0.33333	2.66667	-1	-1	-0.33333	0.33333	-1.33333	-0.33333	-0.66667	0	-0.33333	-1.33333	-0.33333	0.33333	-1	0.66667	-0.33333	1.33333	-1	1	0.33333	-1	-1.33333
434.927	23.3333	15	11.3333	8	8	5.33333	4.66667	4.33333	2.33333	3	3.66667	3	1.33333	0	1	1.66667	2	1.33333	1.66667	0.66667	1.66667	0.33333	0.66667	2.33333	0	0	0	2.66667	-0.33333	-0.66667	-3	2.33333	-1	0.33333	-2	-0.66667	-1.33333	-1	-1.66667	1	-1.66667	0.66667	-1.33333	1	0	0.33333	-1.33333	-2	-1.33333
435.707	22	13.3333	10.6667	6	7.66667	5	4.66667	4	2	2.33333	4	3	0.33333	1	1	0.66667	1.33333	0.66667	1.66667	1	-0.33333	-0.66667	0.66667	1	-0.33333	0	0	0.33333	-0.66667	0	-3	1	-1.33333	1.33333	-0.33333	-2.33333	-1.33333	-1	-5.33333	-0.33333	-1.66667	0.66667	-1	-2	-0.66667	-0.66667	-2.66667	-2	0.33333
436.486	23.3333	14.6667	11	7.33333	7	4.33333	5.66667	5.66667	2.66667	3.33333	4	2	2	2.33333	2.66667	0.66667	0.66667	1.33333	2.66667	1.33333	1.33333	0	0.33333	2	1	-0.33333	1	-0.33333	0.33333	2.33333	-1.33333	2	-0.33333	2.33333	0	0	-1.33333	0.33333	-3.33333	0.66667	0.33333	1.33333	-0.33333	-0.66667	1	-1	-0.33333	-1.66667	0.33333
437.265	23.6667	16.3333	12.3333	8.66667	9.66667	6.66667	5.33333	8.33333	5	5	5.33333	2.66667	4	4	4.66667	3	1.33333	2.33333	1.66667	1.66667	2.33333	2.66667	2.66667	3	2.66667	1	2	-0.33333	1.66667	2	1.66667	2	1.33333	1.66667	1.66667	2	0.33333	3.66667	-1.33333	0.33333	1.66667	2	2.66667	0.66667	1.33333	0	2	1	1.33333
438.045	21.6667	15.6667	11.6667	10	8	5.66667	5.66667	5.66667	5	5.66667	4.66667	2	3.66667	3.66667	2.66667	2.33333	2.33333	3.33333	2.66667	1.33333	3	3.66667	3.33333	3.66667	2	0.66667	1.33333	-0.66667	2.66667	2	1.33333	3.33333	1	0	1	2.66667	1.33333	5.33333	0.66667	0.33333	2.33333	1.33333	2	0.33333	0.33333	-0.33333	3.33333	0.66667	-0.66667
438.824	19.6667	12.3333	10.3333	7.33333	6	5	2.66667	2.66667	2.33333	3.66667	4.33333	1	1.66667	2	0.66667	1	1	2.33333	2	0	0.66667	0.66667	2.33333	1.66667	0	0	-0.33333	-0.66667	-0.33333	-0.66667	0	0.66667	0	-1.66667	-0.33333	-1.33333	1	3	-1	-2.66667	0	-1.33333	0.33333	-2.33333	-1	-1	1.66667	-0.66667	-3
439.603	18.6667	11.3333	9.66667	5.66667	3.33333	6	4	1.66667	3	3.33333	3.33333	0.66667	0.33333	1.66667	0.33333	0	0.66667	2.33333	3	-0.66667	-1.33333	0.33333	0.33333	1	-0.66667	-0.66667	0.33333	-0.66667	-1.66667	1	-0.66667	0.33333	-1	-1.66667	-0.66667	-1	1.33333	1	-1.66667	-2	0.66667	-0.66667	-1.33333	-2.33333	-1	-2	1	-0.66667	-2.66667
440.382	19.6667	12	8.33333	5.33333	4.33333	7	2	2.33333	3	2.66667	3	1.33333	0.33333	2	2	1	-0.33333	2.33333	1.33333	0	-2.66667	-1.66667	0.66667	0	-1	-0.66667	0.33333	0.66667	-2.33333	-0.66667	-1	-1	-1	-0.66667	0.33333	-0.33333	1	0.33333	-1.66667	-1.33333	-0.66667	0	-0.33333	-3.66667	0	-1.66667	1	-0.66667	-1.66667
441.161	19.6667	12.6667	8	7.33333	7	7.33333	4.33333	6.33333	5.33333	3	1.66667	2.66667	1.33333	4	3.66667	3.66667	0.33333	2.66667	0.66667	1	-0.33333	1	3	0.66667	0.66667	1.66667	1.33333	1.33333	-1	2.33333	1	-0.66667	-0.33333	0.66667	3.33333	2	2.33333	3.33333	0.33333	0	1.33333	1	1	-0.66667	1	-0.33333	1.66667	1	0.66667
441.94	18.6667	13	7	7.33333	8.33333	5.33333	4.33333	6	3.66667	2	2	3.33333	2	1.66667	3.33333	3.33333	0	3.33333	1	2	2	0.33333	2.33333	0	1.33333	2.66667	0.33333	1.33333	-0.66667	2.33333	1.66667	-2	0.33333	1	5	2	2.66667	2.66667	0.66667	-0.33333	0	2.66667	2.33333	-0.66667	0.66667	-1	2.33333	-0.33333	-0.33333
442.719	18	11.3333	7.66667	5.33333	7.33333	4.66667	4.66667	6	4	2	1	2.66667	2	0.33333	2	2.66667	-1	2.33333	0.33333	1.33333	2	0.66667	1.66667	-0.66667	0	2.66667	0.66667	0.66667	-1.33333	2.66667	2.66667	-1.33333	-0.33333	0.66667	3.33333	1.33333	1.33333	2.33333	-0.33333	0.33333	-0.66667	1.66667	1.66667	1.33333	-0.66667	-2	0.66667	-1.66667	-0.66667
443.498	18	10.6667	8.33333	3.33333	4.66667	4	2.33333	4	2.33333	1.66667	1.33333	2	2	-1.33333	0.66667	1.33333	-0.33333	0.66667	0	1.33333	-0.33333	-0.33333	0.33333	-1.66667	0	1.66667	-0.66667	-1	-0.66667	1.33333	-0.33333	-1	0.33333	0	1.66667	-0.66667	-0.66667	0	-1.33333	0	-1.66667	1	-0.66667	0.66667	-1.33333	-4	-0.66667	-3.33333	-1.66667
444.277	16.3333	8.66667	8.66667	3.66667	4.66667	4	2	4	2	2	1.33333	1.66667	1.33333	-1	0	2.33333	0.33333	-0.33333	-2.33333	0.33333	-1.66667	0	0.66667	-1.33333	0.33333	0.33333	0.66667	-1.66667	-1.33333	0.66667	-1	0	-0.66667	1	0.66667	-1.33333	-2	-0.33333	-2.33333	0.66667	-1	-2	-2.33333	0.66667	-3	-2.33333	-2.66667	-2.66667	-1.66667
445.055	15.6667	10.3333	7.66667	5.33333	5	5.33333	3	5.33333	3	2	3.33333	2.66667	3	1.66667	1.66667	1.66667	3	1.33333	-0.33333	1	0	2	2.33333	-0.33333	2	2	0.66667	-1	0	1.33333	-2.33333	-0.33333	1.66667	1	1.33333	1.33333	-2	0	-1.33333	1	1.66667	-1.66667	-2	1	-0.66667	0.33333	-0.66667	-1	-0.66667
445.834	15.6667	10.6667	8.33333	7.33333	6.33333	8	5.33333	6.66667	4.33333	2.66667	5.33333	4.33333	4.66667	3.66667	3.33333	2.33333	6.33333	1.66667	1	2.33333	1.33333	2.33333	3.33333	1.33333	2	1	1.33333	0.66667	1.33333	1.66667	0.33333	0.66667	1.66667	2.33333	2.33333	3.33333	0.33333	0.33333	0.33333	2.33333	3	-0.33333	0.66667	1.66667	0.66667	2.66667	1.33333	0.66667	0.33333
446.612	15.3333	11.3333	9.33333	7	5.66667	8	6	5.66667	5	1.66667	4.33333	6	4.66667	5.33333	3.66667	2.33333	7	2	2	1.66667	0.66667	1.66667	2.66667	1	1.66667	1.66667	0.33333	1	0.66667	0.33333	-0.33333	-0.66667	2	1.66667	1	3	0.33333	1.66667	0.33333	1.66667	2.66667	-1	0.66667	2.33333	1.66667	1.33333	3	-0.66667	1
447.391	13.3333	9	10	4.66667	4	5	2.66667	2	2.66667	0	3	4	1.33333	2	0.66667	1.66667	3	-1	-0.66667	-0.33333	-1.33333	-2	-1	-0.66667	0.33333	-2	-1.33333	-0.66667	-2	-0.66667	-2	-2.66667	-1.66667	0	-0.66667	-1	-0.33333	-2	-2	-1.33333	-0.66667	-3	-1	0.66667	-0.33333	-2.66667	1	-2.66667	-1
448.169	11.6667	7.33333	7.33333	3.66667	3	2.33333	1.33333	0.33333	2	-1	1	2.66667	-1	0	-1	0.33333	0.33333	-0.33333	-2.66667	-1.66667	-2.66667	-3	-3	-1.66667	0	-2.33333	-1.66667	-2	-4.33333	-1.66667	-2.33333	-3	-1.66667	-1	-1.66667	-2.33333	-2.66667	-2.33333	-3.66667	-1.33333	-3.66667	-4	-2.33333	-1	-2	-3	-1	-4	-2
448.947	13.3333	6.33333	5.66667	3	2	1.33333	0	0.33333	0	-0.66667	2	-0.66667	-2.66667	-0.66667	-1.66667	0.33333	-2	-2.33333	-2	-1.66667	-2	-3	-2.33333	-1.33333	-2	-4	-3	-2.66667	-4.66667	-1.33333	-3.33333	-2.33333	-2.33333	-2	-3.33333	-1.33333	-3.33333	-4.33333	-3.33333	-2.33333	-4.33333	-2.66667	-2.33333	-2.66667	-2.66667	-3	-3.33333	-2.66667	-3
449.726	17.3333	9	7.66667	5.66667	3.66667	4.66667	2.66667	4.66667	3	2.66667	3	2.33333	1	0.66667	0.66667	3	1.66667	1.33333	1.33333	2	0	2.33333	0.66667	0.33333	0	-0.33333	-0.33333	0	-0.33333	0	-0.66667	1	2.33333	1	-0.66667	2.33333	-0.33333	0.33333	1	-0.66667	-0.33333	1	0.66667	0.66667	0	1	-2	0.33333	0.33333
450.504	19.3333	10	10.3333	7.33333	5.66667	6.33333	4.33333	5.66667	4.33333	5	4	4	2.66667	4	3.33333	4.66667	2.33333	3.66667	3	4.33333	3.33333	4	3.33333	2.66667	1	3.33333	1.66667	2.33333	2.66667	1.33333	-0.66667	1.33333	3.33333	1.66667	1	4.66667	0.66667	3	4.33333	0.33333	3	4	2.66667	4	2	3.33333	0	1.66667	2.66667
451.282	18.6667	11	10.3333	9	6.33333	8	4.66667	7	5.66667	5.66667	2.66667	6	4.33333	4.33333	4.33333	4.33333	3.33333	6.33333	4	4.66667	4	5.33333	4.66667	3.66667	3.33333	5.33333	4	3	5	3	2	2.66667	3.66667	2.33333	3.66667	3.66667	2	4	4.33333	2.66667	4.33333	5	4	4.66667	4	5.33333	2	3.33333	4
452.06	15.6667	7.33333	7	8.33333	4.66667	6.66667	3.66667	5.33333	4.33333	3.66667	2.33333	4	3	5.66667	3.33333	2.66667	2	4	1.66667	0.66667	2.66667	3	2.33333	3.33333	2.33333	4.66667	3	1.66667	3	2.33333	1.33333	0.66667	0.33333	0.66667	1.33333	1	0.33333	1.66667	2.33333	1.33333	2	3.66667	1.66667	2	3	3	1.66667	1.66667	3
452.838	12.6667	6.33333	5.66667	5.66667	2	4	1.66667	4	2.66667	0.33333	0.66667	2.66667	3.33333	2.33333	1	1.33333	1.33333	1	1.66667	-1.33333	-0.33333	2.33333	0	0.66667	1.33333	1.66667	1.33333	0.33333	1	1	1	-0.33333	-0.33333	-1	-0.33333	-1	-1	-1.66667	-0.66667	-1	0	0.66667	-1.66667	-2	0.33333	0.33333	0.33333	1	1
453.615	11	5.66667	6.33333	4.66667	3.33333	2.66667	2	3.33333	2.33333	1.66667	2.66667	2	3.66667	1.33333	1.66667	2.33333	2	-1	1.33333	-0.33333	-1	1.66667	-1	0	0.33333	3	-0.33333	1.33333	1.33333	0.66667	-1.33333	-1	2.33333	0	0.33333	0.66667	-1	-1	-0.66667	-1.33333	-0.66667	0.66667	-1.66667	-1	-0.66667	-0.33333	0.66667	0	0.33333
454.393	12	7.33333	8.33333	6	5.66667	2.33333	2.66667	4	1.66667	2	1.33333	3	4.33333	2	1.66667	2.33333	1.66667	0	1.66667	1	0.33333	0.33333	1.33333	0	1.33333	2	-1	2.33333	3.33333	1	-1	0	4	0.33333	1.66667	0.66667	-1	-1.33333	0.66667	0	0.33333	1	-0.33333	-0.66667	-2	0.33333	1.66667	0	0.66667
455.171	14	9.66667	7.66667	8	7.33333	5.33333	4	5	3.66667	4.66667	3	2	4	3.66667	3	2.66667	1.33333	1.66667	1	1.33333	4	1	2.33333	1.33333	2.33333	2.66667	0	3.33333	3.66667	2.33333	-1.33333	0.33333	4.66667	0.66667	2.66667	1.66667	0.66667	-0.33333	1.66667	1.33333	1.66667	3	2.33333	1.33333	0.33333	1	2.33333	2.33333	1
455.948	14.3333	10.3333	8	8.66667	5.66667	7.33333	4	6	4.66667	4	2.66667	2.33333	4	4	0.66667	2.33333	1.66667	2.66667	1.33333	0.66667	4.66667	2.33333	2.33333	1.33333	2.66667	0.66667	1.66667	2.66667	2	3	0.66667	0	4.66667	1	2.66667	-0.33333	1.66667	0	3.66667	1.33333	2	4	3	1.66667	1.66667	1.33333	2.33333	2.33333	2.33333
456.726	11.6667	9.66667	7	6.66667	3.33333	6.33333	3	5	5	4.33333	3	0.66667	3.33333	1.66667	1.33333	2	1	1.66667	0.66667	0	4.33333	1.66667	0.66667	2.33333	1.33333	1	2.33333	2	0.33333	2.33333	-1.66667	-0.66667	4	-0.33333	1.66667	0	0.66667	0.66667	1.33333	-0.66667	1	2.33333	2	0.66667	1.66667	0.66667	2.66667	3.33333	1
457.503	10	7.66667	7.66667	6.33333	3.66667	5.33333	2	5	4.33333	3	3.33333	2	2.33333	1.66667	-0.66667	2.66667	1.33333	1.66667	0.33333	0.66667	1.33333	1.33333	0.66667	1.66667	0.66667	0.66667	1.66667	0.33333	0.33333	1.33333	-1.33333	0.66667	3	1	0.33333	-0.33333	0.66667	2.66667	1.66667	-1	1	-0.33333	1	-0.33333	1.66667	0.66667	3.33333	2	0.33333
458.281	10	6.33333	8.33333	5.66667	5.33333	3.66667	3.33333	3.33333	3.33333	3.33333	2.66667	2	1.66667	2	1	2	1	2.66667	1.33333	1	3	1.66667	2	2.33333	1.33333	2.66667	0.33333	1	1.33333	1.66667	-1	0.33333	2	1.33333	1	0.33333	0	2.66667	1	0	2.33333	-1.66667	0	-0.66667	0.33333	0.66667	3.66667	2.33333	-1
459.058	12	6.33333	8.66667	6.66667	8	5.66667	5	4.33333	4.66667	3.66667	2.66667	2	1.33333	3.66667	1.66667	2.66667	1.33333	4	2	3	3.33333	4.33333	3.33333	1.66667	2.33333	3.33333	1	0	1.33333	1.66667	2.33333	2	2.66667	2.33333	3.33333	1.66667	2.33333	3	3	4	4	1	2	1.33333	2.66667	2	3.33333	2	0.33333
459.835	13.6667	7	8.66667	6.66667	8.66667	5.33333	6	5	5.33333	4.66667	3	1.66667	2.66667	4	4.66667	3.66667	1	3.66667	3	3.33333	5	4.33333	3.66667	3.33333	3.66667	5	2.66667	2	2.33333	3.33333	2.33333	2.33333	4	4	4.33333	3	3	2.66667	3.33333	4.66667	4	4	3.66667	2	3.33333	3	3	3.33333	2
460.612	13.3333	6.66667	5.66667	5	6.33333	4.33333	3.66667	4	5.66667	2.66667	1.66667	0.33333	3.33333	2.33333	3.33333	2.33333	0.33333	1.66667	0	3.33333	3	1.33333	2	2	3.33333	1.33333	2	0	2	2	-0.33333	1.33333	2.66667	2.66667	2.66667	2	2.66667	0.66667	2.33333	3	2	3	3	-0.33333	2.33333	2	1.33333	2	2
461.39	12.3333	6	5	4	4.66667	3	3	2.66667	4	1.33333	2.66667	1	2.66667	0.66667	0.66667	2.66667	1.66667	2	1	2.66667	2	0.33333	1	3.33333	3.66667	-0.33333	1.33333	0.66667	1	0.66667	-0.66667	-0.33333	1.66667	3.33333	0.33333	1.33333	1.66667	0.33333	1	0	1.33333	2	1.66667	-1.66667	1	1	-0.33333	2	0.66667
462.167	9	5.66667	2.66667	2.33333	1.33333	1.33333	1.66667	1.33333	2.33333	-0.33333	1	-2	0.33333	-1.33333	-2	0	0.66667	0.66667	-1.66667	0.66667	1	-1.66667	0	0.66667	1	-2.66667	-1.33333	-1.33333	0	-2	-1	-2	0	1	-2	-2	-0.33333	-1.66667	-1.33333	-0.66667	0.33333	-1.33333	-0.66667	-1.66667	-0.66667	-1.33333	-2.33333	-1.66667	-2.33333
462.943	9.33333	7.66667	3	2.66667	2.33333	2.66667	2.33333	2	2	0.66667	2.33333	-1.33333	0.66667	-1	-0.33333	2.33333	0.33333	2	1.33333	0.33333	3	-0.33333	1	2.33333	1	0.33333	0	1.33333	0.33333	-2.33333	1.66667	-0.66667	1.33333	2	-1	-0.33333	-1.33333	-0.33333	0	0	1.66667	0.33333	0.33333	0.66667	0.33333	-0.33333	-1.33333	0	-1.66667
463.72	9.33333	8.33333	3.33333	2.33333	3	3.33333	2	3	3	1	2.33333	0	1.33333	0	1.33333	1.66667	0.33333	0.33333	-0.33333	-1	4	-0.33333	0.33333	0.66667	1	0.33333	0	1	0.33333	0.33333	0.33333	0.66667	1	1	-1.33333	0	-1.33333	-0.33333	0.33333	1	0.66667	0.33333	0.66667	2.33333	0	-0.66667	0.33333	-1	-0.66667
464.497	10.6667	6.33333	5.66667	4	4.66667	4	2.66667	3.66667	3.33333	1.66667	2.66667	3	2	1.66667	1	1.66667	1.33333	2.33333	2.33333	0.33333	3.66667	2.66667	0.33333	2.33333	3	1.33333	2	3.33333	1	1	1.33333	0.33333	1.66667	1.33333	0.33333	1.33333	0.33333	1.33333	2	0.66667	2	2	2.33333	1.66667	0	0	1.33333	0	1
465.274	9.33333	3	6.66667	4.33333	4.66667	3.33333	1.66667	2.66667	4	1	2	1.66667	0.66667	2.33333	-0.66667	0	1.33333	1	0	-0.33333	0.66667	1	0.66667	1	2	0.66667	1	0	0	0	0.66667	-0.66667	-0.33333	0.33333	-2	0.33333	2.33333	1.33333	-1	-1.66667	1.33333	0.66667	1.33333	-0.33333	-1	-2.66667	0.33333	-1	-0.33333
466.05	9	2.66667	5.33333	6.33333	4	3	1.66667	2.33333	4.66667	2	2	1.66667	1.33333	2.33333	-1	0	1.33333	0.66667	2	0	0.33333	1.66667	1.66667	1.66667	2	2.66667	2.33333	1.66667	0.66667	0.33333	1	-1	1.33333	1	-0.66667	-2	3	2.33333	-1	-1	1.66667	0.33333	0	-0.33333	0	-0.66667	1.66667	1	-1
466.827	8	3.66667	3.66667	4	2.33333	1.33333	0.33333	0.66667	2.66667	1.66667	0	0	0.66667	1.33333	-1.33333	-0.33333	0.33333	-2	1	-1.33333	-0.66667	0	1.33333	-1	1.33333	1.33333	-0.66667	-0.66667	-0.66667	-0.66667	0.66667	-1	-0.33333	0	0	-3.33333	2.66667	0.33333	-2.66667	-1.33333	-0.66667	-1.33333	-3	-0.33333	-0.33333	-0.66667	1	0.33333	-2
467.603	5.66667	3.66667	2.66667	3.66667	1	1.33333	0.33333	1.33333	1.33333	1.33333	-1.33333	1.66667	-0.33333	-0.33333	-0.66667	-0.33333	0.33333	-1	0.66667	-1	-1.33333	0.66667	1.33333	-0.66667	1.66667	-0.33333	-1.66667	0.66667	-0.66667	0	0.33333	0	-0.66667	0.66667	0.66667	-4	1.33333	-1	-2	0.33333	-2	-2.33333	-2.33333	0.66667	0.33333	1.33333	0.66667	-1	-0.66667
468.38	3.33333	5.66667	5	1.33333	2.33333	1.33333	1.33333	1.66667	-1.33333	0.33333	-0.66667	0.66667	-0.33333	-0.66667	0.33333	0	0	-0.33333	-0.66667	-0.66667	-1.33333	0.66667	2.33333	-0.66667	1.66667	-0.33333	-3	0.66667	-0.66667	0.33333	0.66667	1.33333	-1	1.66667	1	-1.33333	1.33333	-1.33333	-0.66667	0.66667	-0.66667	-2.33333	-0.66667	-0.33333	0.66667	1.66667	-0.33333	-1	0.66667
469.156	4	7.66667	6	4	3.33333	5	3.33333	3	2	1	1.66667	2.33333	1.66667	-0.66667	3	1.66667	1.66667	1.66667	-0.66667	1	-0.66667	2	3.33333	1.33333	0.66667	2.66667	-1.33333	1.33333	2.33333	3.66667	2	3	0	3.33333	2	1.33333	0.33333	1.33333	1.33333	1.33333	1.66667	-1	2	0	1.66667	3.66667	2	1.33333	1
469.932	7.66667	8.66667	8	4.66667	2.66667	5.66667	4.66667	3.33333	2.66667	1.66667	2.66667	3.33333	1.66667	1.66667	1.66667	2.66667	3	1.33333	1	1	1	4	2.33333	2.33333	2	5	1	2.33333	3.33333	4.66667	4	3.66667	2	3	2.66667	2.33333	0.33333	3.66667	3	2.66667	3.33333	0.66667	1.33333	1	2.33333	4.33333	3	3	0
470.709	9.33333	6	6	4.33333	1.66667	4.33333	4	2	2.66667	2	1.33333	4.33333	0.66667	1.33333	0.66667	3	2.66667	2	0.66667	1.33333	0.33333	3.66667	1	1.33333	2.66667	3	0.66667	1.66667	2	3.33333	5	1.33333	1.33333	-0.33333	2.33333	1.66667	-0.66667	1.33333	1.66667	2.33333	2.33333	0.33333	0.33333	1	2	2.66667	1.66667	0.66667	-1.33333
471.485	9.66667	6	5.33333	3.66667	2.66667	2.66667	4	2.33333	1.66667	2	1.33333	4.66667	1.33333	2.66667	0	4	2	3	2.66667	1	0.66667	4.66667	1	2.33333	4.33333	1.66667	2.33333	2.66667	0.66667	2.33333	4	0.66667	2	-0.33333	0.33333	1	0.66667	0.66667	1.33333	3.33333	2	1.33333	-0.33333	2.33333	2	3.33333	1.33333	0	0.66667
472.261	7.33333	5.33333	3.66667	4.33333	3.66667	2.66667	2.33333	2.66667	0.33333	2.33333	0.33333	2.66667	3.66667	2	2	3.66667	1	2	2.33333	0.66667	1	2.66667	-0.33333	0.33333	2	0.33333	1.66667	1.33333	-0.33333	1	2.33333	0.33333	1.33333	-1.66667	-0.33333	1	0.33333	-1.66667	-0.33333	1.66667	1.66667	1	-0.33333	0.66667	0.66667	1	1.66667	0	0.66667
473.037	7.33333	5.66667	3.33333	5.66667	3.33333	3	3	3.66667	1	2.66667	0.33333	1.66667	3.66667	3	2	3.33333	2	2.33333	2	0.33333	2	2.66667	-0.33333	1.33333	-0.33333	1	1.66667	1.66667	2	1	2	1.66667	2	0.33333	0.66667	1.33333	-0.33333	0.33333	-0.33333	0.66667	1.66667	1.66667	0.66667	1.66667	0.33333	0.66667	2.33333	1	0.66667
473.813	6.33333	4	2.33333	4	1.33333	1.66667	2	2	-0.33333	0.66667	-1.33333	0.33333	0.33333	1.33333	1	1	1.66667	-0.33333	-0.66667	-1	1.33333	-0.66667	-2	-0.33333	-1.66667	-0.66667	-1.33333	0	0.66667	-1.33333	0.33333	0.66667	1	-0.33333	0.66667	1	-2.33333	-2	-1.33333	-0.33333	0.33333	1.33333	-0.33333	-0.33333	-0.66667	-1.33333	0.33333	0.66667	-0.33333
474.588	5	4.33333	2.33333	2	1	1	3.66667	1	0.66667	-0.33333	-1.66667	0.66667	-1.33333	2.33333	0	-0.33333	1	1	-0.66667	-1.66667	0.33333	0	-2	-0.66667	-0.33333	-2	-2	1	0.66667	-1	-1	0.66667	0.33333	0	1	1.33333	-1.66667	-1.33333	-0.33333	0.33333	-1	1	0.33333	0	0.33333	-0.33333	-1	0.33333	1
475.364	5.66667	4.66667	2.66667	2.66667	1.33333	1.66667	3	1.33333	2	-0.33333	-1.33333	1.33333	0	3.33333	1.66667	0.66667	0.33333	0.66667	-0.33333	0	-0.33333	0.33333	-0.33333	-1	1	-1	0	0.66667	1.66667	-0.66667	-0.33333	0.66667	-1	0.66667	1.33333	2	-0.33333	0.33333	0.66667	1.66667	-0.33333	0.33333	0.66667	0.33333	0.66667	0.66667	-0.33333	0	2.33333
476.14	6.33333	5.33333	3.66667	3	2.33333	4	3.33333	2.66667	3.33333	2.66667	0.66667	1.33333	1.66667	4	3	1.66667	0	2.66667	2	2.33333	1	2.33333	1.66667	-0.33333	1.66667	0	1	2.33333	2.66667	1.33333	2	0.33333	-0.66667	2.33333	2.33333	2.66667	3.66667	3.33333	2	1.33333	-0.66667	0.33333	0.66667	0	1	1.66667	1	0	3.33333
476.915	7	3.33333	2.66667	3.66667	3	3.33333	0.66667	2	1.66667	2	1.33333	2	2.66667	1.66667	1.66667	3	-0.33333	2	-0.66667	2.33333	1.33333	2.66667	2	1	1.33333	1.66667	2	0.33333	2.66667	0.66667	2.33333	0	0.33333	3	1.66667	1.33333	4.66667	3.33333	2	-0.33333	-1	0	0	-0.33333	-0.33333	1.66667	1.33333	-2	3
477.691	6.33333	2.66667	3.33333	3.33333	2.33333	3.33333	1	1.66667	1	1.33333	1	0	2.33333	-0.66667	0	2	-0.66667	1	0	1	1.66667	0.66667	0	0.33333	0.66667	1	0.66667	0.66667	1.33333	1	0.66667	0.33333	2.66667	2	0.66667	0	5.66667	2	1.33333	-2	-2.33333	1.33333	-1	-0.33333	-1.33333	2.66667	-0.66667	-1	2.66667
478.466	5.33333	2.33333	3.66667	4.66667	2.66667	2.33333	2	2.66667	2	0.33333	1.33333	0	3.33333	-0.66667	-0.33333	3	0.66667	1	-0.33333	0.66667	1.66667	1	0.66667	1.66667	1.33333	1.66667	0.66667	0.33333	1.33333	1	-0.66667	2.33333	2.66667	1	0.33333	1	3.66667	2.66667	0.33333	-0.66667	0	2.33333	0.33333	2.33333	-0.66667	2	1	-0.33333	1.33333
479.242	6.66667	5	5	5.33333	2.33333	2.66667	3.66667	4	3.33333	2	1.33333	0	3.33333	1.66667	2	3.66667	2.33333	3	2.66667	2.33333	2	-0.33333	2	1.66667	2.33333	2.33333	0.66667	3	1.66667	2.66667	1	2	2.33333	1.33333	2	2.66667	3.66667	3	0.33333	1	2.33333	3	0.66667	3	1.66667	2.66667	1.66667	1.66667	3
480.017	5.33333	6	3	4.33333	3	2	1.33333	3	2.33333	1.66667	1	1.33333	2.66667	2.66667	3.33333	3.33333	3	2.33333	2.66667	0.66667	1.33333	1	1.66667	1	3	2.33333	-0.33333	1	1.33333	1.33333	1	0.33333	0.33333	1.33333	2.66667	3.33333	1.33333	2.33333	0.33333	0.66667	2.66667	3	0.66667	1.33333	2	2	1.66667	0.66667	2.66667
480.792	7	7.33333	4	5	4.33333	3.66667	1	3.33333	2	3.66667	1.33333	2.33333	2.66667	4	4	1.66667	2.66667	2.33333	1.33333	1	2.66667	1.33333	0.33333	0.66667	3.33333	3.66667	1.33333	1.33333	1.33333	2	2.66667	0.66667	1.66667	1	3	3.33333	2.33333	1.33333	2	1.66667	3	2.33333	1.66667	1.66667	2.33333	3	0.66667	1.33333	3.66667
481.567	6.66667	4	3	4.33333	4	3	0	2	2.66667	2.66667	2	2	1.33333	2.33333	3.33333	-0.66667	1.66667	-0.33333	-0.33333	-1	3	1.66667	-0.66667	1.66667	2.33333	1.66667	1	-1	1.33333	1	1	0	1	0.33333	0.66667	2.33333	-0.33333	1.33333	1	1.33333	3	1.66667	1.33333	0.66667	1.33333	1.66667	0	0.66667	0.66667
482.342	7	4	4	3.66667	1.66667	3	0	2	2.33333	3	1.66667	1.66667	2	1.66667	1.66667	-1.33333	0	1	-1.33333	-0.33333	1.66667	2.33333	0	2.66667	1	0.66667	0.66667	-0.66667	1.33333	1.66667	-0.33333	0.33333	1.66667	0	-1.66667	0.33333	-0.66667	1	0.33333	2.33333	2	-0.66667	-0.33333	-1.33333	1.33333	0.33333	1	0.33333	-0.33333
483.117	7.33333	2.66667	2	1.66667	0.66667	0	-1.33333	1.33333	2	1.33333	0	1	1	0	0.66667	-0.66667	0	0	-1.33333	-1.33333	0.33333	2.66667	0.66667	1.66667	1	0	-0.33333	-1.33333	1.66667	1.66667	-2.33333	-1.66667	0.33333	0	-3	-0.66667	-2	0	-1.33333	1.33333	0	-1.33333	-1.66667	-3.66667	-0.33333	-1	-0.33333	-1.33333	-0.66667
483.892	7	5	3	2	0.66667	1	-0.66667	0.66667	1.66667	1.33333	0.33333	1.33333	1.33333	2.33333	0.66667	1.66667	1	1.66667	-0.66667	0.33333	-0.33333	3	2	1.33333	0.33333	0	-0.66667	1	2	0	-2.33333	0	0.66667	0.33333	-2	0	-0.33333	0	-0.33333	1.33333	-0.33333	-1	-1.66667	-2	-0.66667	-0.33333	1.66667	-0.33333	1
484.667	6.33333	4.33333	2.33333	1.66667	2.33333	1.33333	0.33333	1.66667	1.33333	2	1	0.33333	-0.33333	2.66667	0.33333	3	1.66667	1.66667	-0.33333	1	0.66667	2	2.66667	0	-0.33333	1.33333	0	1.66667	1	1	-1.66667	-0.33333	0	0	-2	2	2	-0.66667	-0.33333	1.33333	0.33333	-0.33333	-0.33333	0	0	-0.66667	1	-1	1
485.442	6	5.66667	4.33333	1.66667	3.33333	4.33333	2	0.66667	3.66667	2.33333	1	1	0.66667	3.66667	1.66667	3.66667	2.66667	3.33333	0.66667	1.66667	2	1.66667	1.33333	0.66667	-0.66667	0.66667	0.66667	1.33333	0.66667	2	0	1.33333	0.66667	1	-0.33333	3.33333	2	-0.66667	0	2	1.33333	0.33333	0.33333	0.66667	2	1.33333	2.66667	-0.33333	0.66667
486.216	6.66667	5.66667	4	2	4.33333	3.66667	2	3	2.66667	3	0.66667	1.66667	2	1	2	2.33333	1.33333	2	0.66667	0	2	0.66667	-0.33333	-0.33333	-0.33333	1.33333	-0.66667	1	1.33333	2.66667	-1	-0.66667	0	0.66667	-0.66667	2	1.33333	-0.66667	0.66667	1.66667	0.33333	-0.33333	1.33333	-1.66667	2	1.66667	1.33333	-1	-1
486.991	5.66667	4.66667	3.33333	1.33333	3.33333	2.33333	0.33333	-0.33333	3	1.66667	-2.33333	2	2.33333	0.66667	2.33333	-0.33333	1	0.66667	-0.66667	-1	1	-2	-1.33333	-0.33333	-1	-0.66667	-2	0.66667	0	1.33333	-2	-1.66667	-0.33333	0.33333	0	0	-1.66667	-0.66667	-0.33333	0	-1.33333	-1.33333	-0.33333	-3.33333	0.33333	-0.33333	0.66667	-0.66667	-2
487.766	2.66667	0.33333	2	0	-0.33333	0.66667	-2.66667	-2.33333	-1.66667	-1.33333	-2	0.33333	-1	-1.66667	-1.33333	-3.66667	-0.66667	-2.33333	-3	-2.33333	-2.66667	-5	-4	-3.33333	-2.66667	-3	-3.66667	-1	-2.33333	-2.66667	-5	-4.33333	-2.66667	-3	-3.66667	-4	-3.33333	-2.66667	-1.66667	-3.33333	-3	-3	-2.66667	-4.33333	-3.33333	-4	-2.66667	-2.66667	-3.66667
488.54	1.33333	0.33333	1.66667	0	-1.33333	0	-4.33333	-3	0	-1.66667	-3	-1	-1.33333	-1	-1.33333	-3.33333	-0.33333	-2	-4	-1	-3	-5	-3	-4.33333	-4	-2.33333	-2	-2.33333	-3.33333	-2.33333	-3	-3.33333	-2.66667	-2.66667	-2.66667	-3.66667	-3.66667	-3	-2.33333	-3.33333	-2	-3	-4	-2.66667	-2.33333	-4	-3	-3	-3.33333
489.314	3.66667	2.33333	3	1.66667	1.66667	1.33333	-2.33333	-0.66667	0.66667	-0.66667	-0.66667	0.66667	0	0.33333	-0.66667	-1.66667	1	-1.66667	-3.66667	0	0	-3	-2.33333	-3	-1	0	0.33333	-0.66667	-1.66667	-2.33333	-0.66667	-2.33333	-3.33333	-2	-2.66667	-0.66667	-0.66667	-1.33333	-0.66667	-1.33333	0.33333	-2	-1.33333	0.33333	-0.33333	-1.33333	-0.33333	-1.33333	-1.66667
490.089	6	4.33333	3.66667	3.33333	4.33333	1.33333	1	0.33333	2.33333	2.33333	-0.33333	2.33333	3.33333	3	2	0.33333	2.66667	-0.33333	-2.33333	0.66667	1	-2.33333	2	0.33333	0.66667	2.33333	2	1.33333	0	0.33333	1.33333	-2.66667	-1	0.66667	-0.33333	1.66667	0.66667	0.33333	0.33333	0.33333	0.66667	-0.33333	1	1.33333	1.33333	-0.33333	2	0.33333	0
490.863	5.33333	4	2.33333	2.33333	4.33333	1.33333	2.33333	-1	-0.66667	1	-0.33333	2.33333	3.33333	3	0.33333	-1.33333	2.66667	-0.33333	-2.33333	1	0	-2.33333	0.33333	-0.66667	0.66667	-0.33333	0.66667	0.66667	0.66667	0	0	-4.66667	-1	-0.66667	-3	2	0	1.33333	-1	-0.33333	-1.66667	-0.33333	1	-0.66667	-0.33333	-0.66667	0	0.66667	-1.33333
491.637	6.33333	2.33333	2.33333	2	3.33333	1.66667	3.33333	-0.66667	-0.33333	0.33333	0.33333	2	2.66667	3.33333	0	-1.66667	1.66667	0	-0.33333	1	-0.66667	-1.33333	-0.66667	-0.33333	0	-0.33333	1.33333	1	1.33333	0.33333	-0.33333	-3.66667	0.33333	-0.33333	-1.66667	2	-0.33333	2.33333	-1	0	-1.33333	0.33333	1.33333	-1	-1.33333	0.66667	-1.33333	0.66667	-1
492.411	6.33333	1.33333	2	1.33333	3	0	1.66667	-0.66667	-1	0.33333	0	0.33333	0	1.33333	-1.33333	-1.66667	-1	0	0.66667	-1	-2	-0.66667	-1.66667	-1	-1	-1.33333	-0.33333	0.33333	0.33333	-1.33333	-1.33333	-2.66667	-0.33333	-0.66667	-2	2.33333	-1.66667	2.33333	-1.33333	0.66667	-0.66667	-1.66667	-0.33333	-1.33333	-0.33333	1.33333	-2.33333	1.33333	-2.33333
493.185	9.33333	1.33333	4	3	5	3.33333	3	1.33333	2.66667	2.33333	2.66667	1.33333	-0.33333	1	0.33333	1.33333	0	0.33333	1	0	0	2	0.33333	1.66667	0.66667	2.33333	0.33333	3.33333	0.33333	0.33333	1.66667	1.33333	1.33333	0.66667	2.33333	3.66667	1.66667	1.33333	-1	2.66667	2.33333	-1	1.66667	2	1	3	-0.66667	3	0.66667
493.959	8	1.66667	3	3	3.66667	2.33333	2.33333	0.66667	1.66667	1.66667	2	0	0	-2	-0.66667	0.33333	0	-0.66667	-0.66667	1	-0.66667	1	0.66667	1	-1	0	-1.33333	0.33333	-0.66667	0.33333	0.66667	0.33333	0.33333	1.33333	0.66667	1.33333	-0.33333	-1	-3	0.33333	0	-1.33333	0.33333	0.66667	0.66667	1.66667	-0.33333	1.33333	0.66667
494.733	8.66667	5	3	6	4.66667	5	2	2	3.33333	2	3	1.33333	1.66667	-1	2	0.66667	2.66667	1	-0.33333	3.66667	2.66667	2	0.66667	1.66667	-1	1.33333	1.66667	1.66667	1.66667	3	1.33333	3	1.33333	2.33333	2	2	2.66667	0	-2.33333	0.33333	1	1.66667	2.66667	2.33333	1.33333	2	1.66667	1	2.33333
495.507	10	7.33333	3.33333	6.33333	3.66667	2.66667	1.66667	2.33333	2.33333	2.33333	2	2.33333	2	-0.66667	3.33333	1	3	2.33333	1.33333	2.66667	3	1.66667	0.33333	2	-1.33333	1	3.33333	-0.66667	3	2	-0.66667	2.66667	1	3	1.33333	1.33333	0.66667	0.33333	0.66667	0.66667	0	2.33333	3.33333	2	1.33333	1.33333	2.66667	0	1.33333
496.281	11	9	4	5.66667	3.66667	2.33333	1.33333	2.66667	2.66667	3.33333	2	3.33333	1.33333	0	4.33333	2.33333	2.33333	3.33333	1.33333	2	1.66667	1	0.33333	1.33333	0	1.33333	2.33333	-0.33333	3.66667	1	0	2	3.33333	2.33333	3	1.66667	0.33333	0.66667	1.33333	3.33333	0.33333	1.66667	1.66667	2	1.33333	0.66667	3	0	0.33333
497.054	10.6667	6.33333	4.33333	3	1.33333	-0.33333	2	1.66667	2.33333	2.33333	2	2.66667	1.33333	-0.66667	2	1	0	0	0.66667	0	0.66667	0.33333	1	-0.66667	-0.66667	0.33333	-1	-3	2	-1.66667	0	0.33333	2	1	2	-1	-2	0	0.66667	2.66667	-1.33333	0	0.33333	1	-0.66667	-0.66667	0.66667	-1.66667	-0.33333
497.828	9	5.66667	4.66667	2.66667	1.33333	0.66667	2.33333	1.33333	3.66667	1	2.33333	0.66667	1.66667	-0.66667	0	-1	-1.33333	-0.33333	0	0	1	-1	2	-0.66667	1	0.33333	-1.66667	-2	1	-0.66667	0.66667	-0.33333	2	1	1.66667	-1.66667	-0.33333	-0.66667	-1.33333	2.33333	-0.66667	-0.66667	-1.66667	0	-1.33333	-1.33333	0.66667	-2	0
498.601	8	4	6	4	3	2.66667	2.33333	2.66667	4.33333	0	2.33333	1	0.66667	0.33333	-0.33333	-1.66667	0.33333	-0.66667	0.66667	-0.33333	1.66667	-1	1.33333	0.33333	1.66667	1.66667	0.33333	-1.66667	0.33333	0	0	1	1.66667	2.33333	0.33333	-1.66667	0	-1	-0.33333	2.66667	0	0.33333	-0.33333	0.66667	-1.33333	-0.66667	1	-1	1
499.375	9.33333	5	4.66667	3.66667	4.66667	3.33333	2	2.66667	3	-0.66667	1.33333	0.33333	1	0.66667	-1.66667	-0.33333	0.66667	0.33333	0.66667	-0.33333	0.66667	-0.66667	-0.66667	0.33333	2	1.33333	0.66667	0	0.33333	0	0	0.33333	1.33333	1	0	-1	-0.66667	-2	-1	2	-1.33333	-1	0	-0.33333	-0.33333	-0.66667	1.66667	1.33333	0.66667
500.148	9.33333	3.33333	4.33333	3	4.33333	2.33333	2.33333	2.33333	0	0	-0.33333	0.66667	-0.33333	1.33333	-1.33333	-0.66667	1	-1	-0.33333	-0.66667	0	-0.66667	-1.66667	-0.33333	1	0	-0.33333	-0.33333	-1	-1.33333	-1.33333	-0.33333	1	0.33333	-1	-1	-2.33333	-1.66667	-0.33333	1	-2.66667	-1	0.66667	-0.66667	0	-0.66667	-0.33333	1	-0.33333
500.921	10.3333	3.66667	4.33333	4	3.33333	2.33333	4	2	-0.33333	2	1.33333	1	2	2.33333	-0.33333	0	0.33333	1	0.66667	0.66667	1.33333	0.33333	0.33333	-0.66667	0.33333	0.33333	0	1.33333	0.33333	-1.33333	0	0.33333	1	0.66667	-0.66667	2	-0.33333	-1.33333	0.33333	0.66667	-2.66667	-0.33333	1.33333	0.33333	-0.33333	-0.66667	-0.66667	1	0
501.694	10.6667	4.66667	6.33333	4.33333	3.33333	3	4.33333	3	1	2.33333	2.33333	2	0.33333	3	1	-0.33333	0.66667	2.33333	1	1	1.33333	1	2.33333	0	1.66667	0.33333	1	1.66667	0.33333	-0.66667	0.66667	-0.33333	1	2	1.33333	2.33333	1.33333	0.66667	1.66667	1.33333	-1.33333	2	1.66667	0.66667	0	0.33333	0.33333	-0.33333	0.66667
502.468	11.6667	5	4.33333	5	3.33333	2.33333	3.66667	4	1.66667	0.66667	1.66667	1.66667	1.33333	3	2	0.66667	-0.33333	1.66667	1	1	1	0	1.66667	-0.33333	0.33333	0.33333	0	1.66667	1.33333	-0.66667	0.33333	-0.33333	-0.33333	1.33333	0	2.33333	2	1.66667	-0.33333	0	-0.66667	2	1.33333	0	-0.66667	-0.33333	2	-0.66667	1
503.241	12.6667	4.66667	3.66667	4	2.66667	2.33333	3	3.66667	1.66667	0.33333	2	1.66667	1	3.33333	1.33333	2	0.33333	0.66667	1	0.66667	-1.33333	1	2.33333	0	1	-0.66667	-0.33333	2	1	-1	0	-1	-1.33333	0.66667	0.33333	0	2.33333	2.33333	-1	-1.66667	1.33333	2	1	-1	0	1	1.33333	0	2
504.014	12.3333	4.33333	2	4.66667	3.66667	3	4.33333	3.66667	0.66667	0.33333	2	1.33333	2.66667	2.33333	2	2.66667	2	1.66667	0.33333	2	-1	1	0.66667	0.33333	0.66667	0	-1	1.66667	3	-1.33333	-0.66667	1	-1.33333	0	-0.66667	1	1.66667	0.66667	-0.66667	-2.33333	2.66667	1	-0.33333	0	0	1.33333	0.33333	0	3
504.786	14.3333	7.66667	4.66667	3.66667	4	5.33333	5.66667	3.66667	3.33333	2.66667	5.33333	2.66667	5	3	2.66667	3	3	3.66667	2.66667	3.66667	0	3.33333	2.66667	1	3	1.66667	1.33333	3.33333	4	-0.66667	1.33333	2.66667	1.33333	3.33333	1.33333	2.33333	1.66667	1.33333	3	0.33333	3.33333	2.66667	0.66667	2	1.66667	3	0	1.66667	4.33333
505.559	12.6667	8.33333	4.33333	4	3	5	4	3.33333	4.33333	1.66667	3	1	5	1	2.33333	2.66667	3	3.66667	2	2.66667	1.33333	2	0	2	1.66667	1.66667	0.66667	2.66667	3.33333	0.33333	0.66667	2.33333	0.66667	2.33333	0.66667	1	-0.66667	0.66667	2.33333	0.33333	1.66667	2	-0.66667	1.66667	1.33333	1.33333	-0.66667	0.33333	1.66667
506.332	13	11	5.33333	6.33333	2.66667	5.66667	3.66667	4	5	2.33333	3.66667	1	5.66667	3.66667	3	2.33333	3	4.33333	4.33333	3	1	1	0.66667	2.66667	2	3.33333	1.33333	4.33333	3.33333	1.66667	2.66667	2.66667	1.66667	3.66667	1	1.33333	1	2.33333	2.66667	2	1.66667	3	0.66667	2	1.33333	1	-1	1.66667	2
507.105	12.3333	10.3333	5.33333	7	2	4.66667	2.33333	3.33333	2.66667	2.33333	2.66667	1	4.33333	4.66667	2	4	3	2.66667	4	2	0	1.33333	-0.33333	2.66667	2	1.66667	0.66667	3.33333	3.33333	3.66667	2	1.33333	0	1.33333	1.33333	1	1.33333	1	1.66667	0.33333	0.66667	1	-0.33333	2.66667	2	1.33333	-0.66667	0.33333	0.66667
507.877	13	12.3333	5.33333	6.33333	3.66667	5	3.66667	3	1.33333	3	5	1.66667	3.33333	6.33333	2.66667	3	2	1.66667	5	2.66667	0	3.33333	1	1.66667	1.66667	1	0	2.66667	4	3	3	1.33333	0.66667	1.66667	2.33333	3.33333	2.33333	1.33333	3	1.33333	1	0.33333	1.33333	3.66667	2.66667	2.33333	-0.33333	1.33333	2
508.65	12.6667	11	6	5.66667	3.66667	5	2.66667	2	1.66667	2	4.66667	2.66667	1	4.33333	2.66667	4.66667	1.33333	1.33333	3	2.33333	1.66667	4.33333	1.33333	2	1	0.33333	1.33333	1	3.33333	2.66667	1.33333	0	1.33333	1.33333	2	3	2.33333	1	2.66667	2	1.33333	0.66667	1.33333	2.33333	3.66667	2.33333	1	1	1.66667
509.422	14	10.6667	5.33333	7.33333	6	5.66667	2.33333	0.33333	3.33333	3	6	2.66667	0.33333	3.33333	3.66667	4	3	1.66667	4	3	2.33333	3.66667	2.33333	2	0.66667	1.66667	1.66667	1	2	1.66667	1.66667	0.33333	3	2	1.66667	3	2.66667	2	1.66667	2.33333	3	3	2.33333	1.66667	2	1.33333	1.33333	2.33333	3.33333
510.195	15.6667	9.33333	7.66667	7.33333	6.66667	6.33333	2.66667	1.33333	3.66667	3.33333	5.33333	3.33333	-0.66667	2.33333	3.33333	3.66667	2.66667	1.66667	3.66667	3.33333	3.66667	1	2.33333	2.33333	1.33333	3	1.33333	2	1	2	2	0.33333	2	2.33333	3	2	3.66667	3	0.33333	3.33333	3.66667	2.66667	1.66667	2	1.33333	0.66667	2.33333	2	3.33333
510.967	16.3333	9.66667	7.33333	5.66667	7.33333	5	2	1.66667	3.66667	4.66667	5	3	1	1.66667	3.66667	2	1.66667	0.33333	3.33333	3.66667	2	0	3.33333	1.66667	1.66667	1.66667	0	1.66667	0.66667	2.33333	1.33333	1	0.33333	2.33333	2.33333	1.66667	3	2.33333	-0.33333	1	3.33333	0.66667	1.33333	2.33333	1.33333	0.66667	1.66667	1.66667	2
511.739	13	8.33333	8.33333	3.66667	5.66667	3.33333	2.33333	2	1.66667	1	1.33333	2	-0.33333	0	1	0	-2	0	1	1.66667	1.66667	-1.66667	0	0.33333	0	0	-1.33333	0.66667	0	1	-0.66667	-1.33333	-1.66667	0.66667	1	-1	1	1	-2.33333	0.66667	2	-3.33333	-0.66667	1.33333	0.66667	0	-1	-0.66667	0.33333
512.511	14	10.3333	7	4	5.33333	2	1.66667	1.66667	2	1	1.33333	2.66667	2	1	2	1	-1.66667	1.33333	1.33333	1	0.66667	0.33333	1	0	0.33333	1	-0.66667	0.66667	0.66667	1.33333	1.33333	-2	-0.33333	1.33333	-1	-0.66667	0.33333	0.66667	-0.66667	0	0.66667	0	0	0	2	0	-1.33333	-1.33333	1
513.283	15	9.33333	7	2.66667	4	2.66667	3	1.33333	1	0.33333	1	3.33333	2.66667	1.66667	1.33333	0.66667	-2	1	1.66667	-1.33333	0.66667	1.66667	-1	-1	-0.33333	1.33333	-0.66667	0.66667	-0.66667	-0.33333	1	-1	0.33333	0.33333	-0.33333	-0.33333	-1	0.66667	-0.66667	0	-1	1	-0.33333	0.66667	2	0.33333	-2.33333	-1.66667	0.33333
514.055	19	12.3333	6.33333	3	4.33333	6	4.33333	4	2.33333	2.33333	4.33333	5.66667	4.66667	4.33333	3	3	2	3.33333	2.66667	1.66667	0.33333	3.33333	2.33333	1	0	3.66667	0.66667	1.33333	1	1	2.66667	2	1.33333	2	1.66667	2.33333	1	2	4	1.66667	-0.33333	4.33333	2	1.66667	2.33333	1.66667	0.33333	0.33333	1.33333
514.827	19	10.6667	4.33333	2.66667	3.66667	6	3	3.33333	2.33333	0	3	3.33333	2	3	2.33333	2	1.66667	3.33333	1.33333	0.33333	-1	2	-0.66667	0.66667	0	1.66667	0.33333	-0.33333	0.66667	1.33333	-1	3.33333	0	0.66667	0.33333	1	-0.33333	1.33333	2	-0.33333	-0.33333	2	2.66667	2	0.33333	1	-0.33333	0.66667	-1.66667
515.599	20	10.6667	6	4.33333	3.66667	6.66667	3	3	3.33333	0.66667	2.33333	1.66667	0.33333	3.33333	2.33333	1.33333	2	3.33333	0.66667	1.33333	0	2	0.33333	0.33333	-1.33333	1.33333	0.66667	0	1.66667	1.66667	-1.33333	1.66667	-0.33333	-0.66667	-0.33333	1.33333	0	0.33333	0.66667	1	0	1.66667	2.33333	0	0.33333	-1	0.66667	0.66667	-2
516.371	19	9	7	4.33333	3.33333	4	1.33333	2.66667	3	0.33333	2	-0.66667	-0.33333	2	1	0	0.66667	1	1	0	0.33333	2.66667	-0.66667	-1.33333	0.33333	-0.66667	1.66667	0.66667	1.66667	0.66667	-1.33333	0.33333	-0.66667	-1.66667	-1	1	-1.66667	-0.66667	-1.33333	-0.66667	-1.66667	0.66667	0	-1	0.66667	-2.66667	0	0.33333	-3
517.142	20.3333	10.6667	9.66667	5.33333	4.33333	7	3.66667	5	4	3.33333	3.33333	1.33333	1	2.33333	2	1.66667	3	0.33333	1.66667	1.33333	1.33333	4	2.33333	0.33333	1.33333	1	3.66667	2.66667	2.66667	0.66667	-1	0.33333	1.33333	0.33333	1.66667	2.66667	0.66667	-0.33333	0	2	-0.66667	1.66667	-0.33333	0	1.66667	-1.33333	0.66667	1.33333	-0.66667
517.914	20.3333	11	8.66667	6.33333	4.33333	5.66667	3	7	2.66667	3	4.33333	2	1.66667	2	2	4.33333	2.66667	0.66667	2	2	1.66667	3	3	0.33333	3.33333	1	3.66667	3	2.66667	1.33333	1.33333	1	1	3	3.33333	1.66667	2.33333	-0.33333	1	1	0	1.33333	0.66667	1.33333	0.66667	-0.33333	-1	1.66667	-0.33333
518.686	21.3333	13	8	7	6.66667	5.33333	4.33333	6	1.66667	3.66667	2.66667	2.33333	2	2	4	4	1.33333	2.33333	1.33333	1.33333	1	0.33333	2.66667	1.33333	2	0.33333	3.33333	1.33333	2	1.33333	2	1.66667	2	2	3.33333	1.33333	3	1.33333	0.33333	2	0.66667	1	1	0.66667	1	0.66667	0	0.66667	-0.66667
519.457	22	14.6667	8.66667	8	8	5	6.33333	5.33333	2.66667	4	4.33333	5	4.66667	5.33333	6	5	1	5	3.66667	2.66667	4	1.66667	2.66667	3	3.33333	1.66667	4	1.66667	2.66667	1.66667	5.33333	3	3	1.66667	3.66667	2.66667	3.66667	2.66667	2.33333	2.33333	1.66667	2	2.66667	2	2.66667	2	1	2	-0.66667
520.228	24.3333	16	9	8.33333	8.33333	6.66667	8.33333	5	2.66667	4	4	5	4	6	5	4	3	5	4.66667	2.33333	4	2.33333	3	4	3.66667	4.33333	3.66667	1.66667	3.33333	1.66667	4.33333	2.33333	3	1	4.33333	3.66667	2	2.66667	3	2.66667	1	1.66667	1.33333	2.66667	3.66667	3	3.33333	2.33333	0.66667
521	25.6667	15.6667	9	8	7	8	7	6.33333	4.66667	5.33333	4.33333	4.33333	4.33333	6.33333	5	4.33333	4	5	5.33333	4	5	5	3	4.33333	5.33333	5.66667	5.33333	3	3.33333	2	5.33333	3.33333	1.66667	2.66667	5.66667	4	2.33333	1	3.33333	2.66667	0.33333	2	2.33333	4	3.66667	4	2.33333	2	2.66667
521.771	26	14	10.6667	6.33333	8	6	5.33333	7	3	4.33333	3	1.66667	3	4.33333	3	2.33333	4.66667	3.66667	4.33333	3.66667	3	2.33333	2	1.66667	2.66667	3	4	2	1.66667	1	2.66667	3.33333	-0.33333	3.33333	5.33333	1	1.33333	0.33333	3	3.33333	-0.33333	0.33333	0.33333	3.33333	3	2.33333	1	1	4
522.542	23	13.6667	9	4.66667	7	4.33333	3	5.33333	2.33333	3	2	2	2.33333	2.66667	4	2	2.66667	3	3.33333	3.66667	1.66667	-0.33333	0	0.33333	1.33333	-1	3.66667	1.33333	1	0	2.33333	2.66667	-1.33333	2.66667	1.66667	-1	1.33333	0	1.66667	2.66667	-1.66667	-0.66667	-0.66667	1.66667	-0.66667	1.66667	-0.66667	0.33333	2
523.313	23.3333	13.3333	10.6667	6	7.66667	5.33333	5.33333	5.33333	2.33333	3.66667	2.66667	3.66667	2.33333	3	5.66667	3	4	3	3	4.33333	1.66667	-1	1.66667	0.66667	1.66667	1	3.33333	1.33333	1.33333	2	1.33333	3.33333	1	3.66667	1.33333	-0.33333	2	1.66667	2.33333	3.33333	0.66667	-0.33333	0.33333	2.33333	0	1.66667	0.33333	2.66667	3
524.084	23.3333	14.6667	10.3333	7.33333	5.66667	6.33333	5.33333	4.33333	3.33333	4.33333	3	3.66667	3	2.66667	5	3.66667	3	1.33333	2.33333	4	2.66667	0.66667	2.33333	0.33333	3.66667	3.33333	3.33333	1.33333	2.33333	2	2	1.66667	2.33333	3	1.33333	0	1.66667	1	-0.33333	2.66667	0	0	1.66667	0.33333	0.33333	1.66667	1	1.33333	1
524.855	25.6667	14.6667	12.6667	9.66667	7.66667	9	9	5.66667	6	5.33333	5	4.66667	5.33333	5	5.66667	6	4.66667	4	4	4.66667	5	4	3.33333	2.66667	5.66667	5.66667	4.66667	3	3.33333	5	2.33333	5.33333	3.66667	5	4	3.33333	3.66667	2.66667	1	3.33333	2.66667	2.33333	4.33333	3.33333	4.33333	3.33333	3.33333	3.33333	2.66667
525.626	26.6667	15.3333	13.6667	10	9	8.33333	10	5.66667	6.33333	5.66667	5.66667	5	5.66667	4.66667	4	5.33333	4.33333	4.33333	4.66667	3	4.66667	4.33333	3	2.33333	4.33333	4.33333	4.66667	4	5	4	2	5	1.66667	4.33333	4.33333	3.33333	4.66667	2.66667	2.33333	2.33333	2.66667	3.33333	4	2.66667	4.66667	3	4	2.66667	1.33333
526.397	26.3333	13	12	9.66667	8.33333	8.33333	9.33333	4.66667	4.33333	4.66667	5.66667	3.33333	3.33333	3.66667	4.33333	3.66667	4	4	4.33333	2.66667	3.66667	2.66667	2.33333	2.33333	3	2.33333	3	4.33333	4	4	1	4.33333	0	2.33333	3	3.33333	3.33333	2.66667	2.33333	0.33333	2.33333	1	2.33333	1.33333	3	3	4	2.33333	1
527.168	26.6667	14.3333	13	10.3333	7.66667	8	8.66667	6	5.66667	5.66667	5.66667	3.33333	4	4.66667	4	1	4	3.33333	2.66667	3.66667	3.66667	3.33333	3	2.33333	3.33333	3.33333	4.33333	4	4.33333	4.33333	2.33333	3.66667	1	2.33333	3.66667	2.33333	3.33333	2.33333	3	1.66667	1.33333	0.66667	3	-0.33333	2.66667	2.66667	2.66667	0.33333	2.66667
527.938	25.6667	14.6667	11.6667	10	6	8	6.33333	4.66667	5	3.33333	5.66667	3	4	4.33333	2.66667	1.66667	2.66667	1	1.66667	3.66667	4.33333	3	1	2	2.66667	2.33333	3	2.66667	3.33333	3.33333	3	3	1.66667	2.33333	3.33333	1.66667	2.33333	0	0.33333	1.66667	-0.66667	1	1.66667	-1.33333	2	2.66667	0	0	1.33333
528.709	26.6667	16.6667	12	10.6667	8.33333	8	7.66667	6.33333	6.66667	3.66667	5.66667	6	6	4.66667	3	4.33333	3.33333	3	1.66667	4.66667	4.33333	5.66667	1.66667	2.33333	4	4.33333	4.66667	2.66667	5	2.66667	4.66667	4.66667	2.66667	4.66667	3.33333	3.66667	4	1.66667	2	3.33333	0.66667	2.33333	2.33333	1.66667	3.33333	4	1.33333	0.66667	3.33333
529.479	27	15.3333	11	8.66667	9.33333	7	6.33333	5.66667	4.66667	4.33333	6	6	4	3	1.66667	6.66667	3.33333	2.33333	3.33333	4.33333	2.66667	4.33333	1.66667	1.66667	2.33333	2.66667	3	1.33333	4.66667	1	3	3	2.33333	2.66667	1	2.33333	2.66667	1	2	2.33333	1.66667	3	0	0.66667	1.33333	2	0.33333	0	1.33333
530.25	25.6667	16.3333	10.6667	6.33333	8.33333	7.33333	6.66667	7.33333	4.66667	5.33333	4.66667	5.66667	4	3	3	5.66667	3.66667	3.66667	3.66667	4.33333	2.66667	4.33333	1.33333	1.33333	1.66667	3	2.33333	0.66667	3.66667	0.33333	2.66667	3.33333	1.66667	1.66667	0	2.66667	1.66667	2.33333	2	1.66667	2	2	0.33333	0.66667	0.33333	2	0.33333	-1	2
531.02	24.6667	16.3333	10.3333	5.66667	7	6	7.33333	7.66667	6	6	5	3.33333	4.33333	4	2	5	3.33333	2.33333	4.33333	2.66667	3	2.33333	2	1	0.33333	1.33333	2.33333	1.66667	3.33333	1.33333	3.66667	2.66667	1.66667	0.33333	0.33333	1.33333	1.66667	2	1.66667	-1.33333	1.33333	2.66667	0	-1	-0.33333	0.33333	-2	-0.33333	2.33333
531.79	27	18	11	8	9	6.33333	8	9	8.66667	7.33333	6.33333	4.66667	6	6	4.66667	5.33333	4.33333	3	5.66667	3.33333	5.66667	4.33333	3.33333	2.66667	3	3.33333	4.66667	4.33333	4.66667	2.33333	6.33333	3	2	2.33333	3	3.66667	3.33333	4.33333	1.66667	0.66667	1.66667	3.66667	2.33333	1.66667	1.33333	2.66667	0.33333	2.33333	5
532.56	30.3333	17.3333	12.3333	11	9.66667	8	10.3333	9.33333	10	7.66667	9	4.66667	6.66667	8.66667	4.66667	7.33333	7	4.33333	7	4.66667	6.66667	4.66667	5.66667	5.33333	5	4.33333	6.33333	6.66667	5.33333	4.66667	6.66667	3	2.66667	4	4.66667	3.66667	3.66667	4.33333	1.66667	1.33333	3.66667	3.66667	2.33333	3.33333	2	3	2.33333	4	6
533.331	32.3333	17.6667	15	11.3333	10	9.33333	11	8.66667	9	8	9.66667	7	7	9.33333	6	6.33333	7	6.33333	6.33333	6	7	5.33333	6.33333	6.66667	6.33333	5	7.66667	7	5.33333	6.33333	5.33333	3	3.33333	5	5.33333	4	3.33333	4.33333	2.66667	4.66667	4.33333	4	3	4.66667	3	3.66667	4.66667	4	5
534.101	32.6667	20	16	12.3333	10	11	14	9.66667	8.33333	7.66667	10	7.66667	9.33333	9.33333	7.66667	6.66667	7.66667	6.66667	8.66667	7.33333	6	4.66667	7	7.33333	6.33333	6.66667	8.66667	6.66667	5.33333	7.33333	4.66667	5.33333	4.66667	5.33333	6.66667	4	4	5.33333	3.66667	6.33333	6	3.66667	4.66667	5	3.66667	5	5	4.33333	5
534.871	31.6667	19.3333	15.3333	12.3333	12	11.3333	13	9	8.33333	8.66667	9	8.66667	9.33333	6.66667	8	6.66667	5	7	7.66667	6	6	5.33333	7.33333	6	5.66667	6	9.66667	5	5	6	4	5	5.33333	4.33333	5	3.66667	4.33333	5.33333	4.33333	5.66667	5	3.66667	4.33333	4	4.33333	4	5	3	4.33333
535.64	34.6667	20.6667	14.6667	14.6667	13.3333	12.6667	12.6667	11.6667	9	10.3333	10.3333	10	10.3333	5.33333	9.66667	10.3333	5.66667	8.66667	8.33333	6.33333	7.33333	7	6.66667	6	7	7	9.66667	5.66667	4.33333	5.66667	4	6	6	4	6	3.66667	6	5.33333	3.66667	7	6.66667	4	5	5.66667	6	4.33333	4.66667	3.66667	5.33333
536.41	35	20.3333	15	13.3333	11.3333	13.6667	12.6667	10.6667	9	10.6667	10.6667	8.33333	9	4.33333	8.33333	10.3333	5.33333	8.66667	6	3.66667	7.33333	7.33333	6	5	6.33333	5.33333	7.33333	4.66667	4.33333	4.66667	4.33333	4.33333	7	2	5	2.33333	5.33333	3.66667	1.66667	3	4.66667	5.33333	2.33333	2.66667	6.33333	3	4	2.66667	2.66667
537.18	37.6667	24	17.6667	14.3333	13.3333	13.3333	12.6667	11.6667	10.3333	11.3333	12.6667	9.66667	9.66667	6.66667	9.66667	11.3333	9	9	6.33333	5.33333	8	8.33333	6.33333	5.33333	7.66667	8	6.66667	7	5	5.66667	6	6.33333	6.66667	3.33333	6	4.66667	4.66667	5	2.66667	4	6	6	3	3.66667	6	3.66667	5.33333	3.66667	4
537.95	39	27.3333	20.6667	16.3333	15.3333	14.6667	13.3333	12	12.6667	12.3333	13	10.6667	9.66667	9.66667	10.6667	11.3333	11.3333	10.3333	8.33333	8	10	9.66667	8.33333	7.66667	7.66667	10	8.33333	8.33333	8	8.33333	9.33333	8.33333	8	5.33333	7	6.66667	4.66667	6	5.66667	5	5.33333	8	4	4.33333	4.66667	4.66667	6.66667	5.33333	5.66667
538.719	36.6667	26	22.3333	17.3333	15.3333	14	11.6667	14	12.3333	12.6667	12.3333	13.3333	9.33333	10	10	10	10.3333	10.3333	7.33333	9.33333	9.33333	9.66667	8.33333	6.33333	7.33333	9.66667	8	8.66667	7.66667	7.33333	8.33333	7.66667	5.66667	7.33333	5	6.66667	3	6	6.66667	6.33333	6	5	4.33333	6.66667	5.66667	3.66667	7.33333	5	7
539.489	38.3333	27	23.3333	19.3333	15.3333	15.3333	13	15.6667	13.6667	13.3333	12.3333	15.3333	10	10.3333	10	9.66667	10	10.3333	9.33333	11.3333	9.66667	11	8.33333	9.33333	7.66667	9.33333	8.66667	9.33333	9.33333	8.66667	8.33333	6.66667	6	8	5.66667	5.66667	5.66667	7.33333	6.33333	6.33333	4.66667	5.33333	4.66667	8.33333	6.33333	5.33333	6	6.66667	6.66667
540.258	39.6667	27.6667	25	22	16	17.3333	16	18.6667	15.6667	15.6667	16	17.3333	12.6667	12.3333	10.6667	11	10.6667	9.66667	13	12.6667	11.3333	12.6667	9.66667	9.66667	9.33333	9.66667	10.3333	8	10.3333	9.33333	11.3333	6.66667	6.33333	9	7.33333	6.66667	8	9	5	7	6.66667	7.66667	5.33333	8.33333	9.33333	6.66667	6	6	6.33333
541.028	47.3333	34.3333	29.3333	26.3333	22.3333	23.3333	20.6667	20.3333	20.6667	18.3333	20.6667	20.3333	17.6667	16.6667	16.3333	16.3333	16.6667	14.6667	17.3333	15.6667	16.6667	15.6667	14	13.3333	14	14.3333	14.3333	12	13.6667	14.3333	15.3333	11	10.3333	13.3333	12.3333	9.66667	12.6667	12	10	11	9.33333	13.6667	9	11	10.3333	10.6667	7.66667	9	8.66667
541.797	50.3333	36	32	27.6667	24.6667	25.6667	22.6667	20.6667	22.3333	20	23.3333	23.3333	18.6667	18.3333	20	19.6667	17.6667	18.6667	20.3333	17.3333	19.3333	16	16.6667	12	15.6667	15.6667	15	12.6667	14.6667	14	17.6667	12.3333	12.3333	15	12.3333	10.6667	14.3333	12	13	12.6667	10.6667	14.6667	11	10.6667	10.6667	10.3333	10.3333	8.66667	10.3333
542.566	52.3333	38.6667	34.3333	29	27.3333	26.6667	23.6667	22	25.6667	21.6667	25.3333	23	20.3333	19	22	21.3333	20.6667	20	19.6667	17.6667	18.3333	16	18.3333	14.6667	17.6667	16.3333	15.6667	16	15.6667	14.6667	16	15.3333	13.3333	13.3333	12	10.6667	15.3333	13.6667	15	12.6667	10.6667	13.3333	13.6667	11.3333	11	10.6667	11	11.3333	11
543.335	52.6667	39.3333	35	31	28.6667	25.6667	24.6667	25	27.6667	25	24.3333	22.6667	19.6667	21.3333	23	23.3333	22.3333	19.3333	21.6667	20	17.6667	16.3333	19.3333	18	17.6667	15.6667	16.6667	15.6667	15.6667	15	16.3333	16.6667	13.6667	13	12	11.3333	16.6667	13.6667	14	12	10.6667	10.6667	13.3333	10.6667	12.3333	9	12	10.6667	11.3333
544.104	54.6667	44.3333	38.3333	34.6667	31	28.6667	28.6667	30	30	30.6667	27.6667	25	23	25.6667	24	23.3333	25.3333	21.3333	23	21.6667	19.3333	19.3333	22.6667	22	20	18.3333	20.6667	16.6667	19.3333	18	17.6667	18.6667	16.3333	13.6667	15	14	16.6667	16	13.6667	13.6667	14	12.3333	14	12.3333	15	10.6667	15	11.3333	12.6667
544.873	60	47.6667	40.6667	38	36	34.3333	33.3333	34	31	33.3333	30.3333	30	25.3333	29.6667	27.6667	26.3333	27	24.6667	25	24	23.3333	21.3333	25.3333	24	22	21	21.3333	19.3333	22	18.3333	19.6667	18.3333	19	18.6667	16.3333	16	17.3333	16.6667	16	14.6667	15.6667	14.3333	14.6667	14	14.6667	13	17.3333	11	14
545.642	65	52.6667	47	42.3333	39.6667	40.6667	40.3333	39	33.6667	37.6667	34	35.6667	30.6667	33	31.6667	28	28	28	25.6667	27.3333	29	25.3333	27.6667	25	26	23.3333	25	21.6667	25.3333	22	23.3333	20.3333	21	22	18.6667	18.6667	17	20.6667	17	17	18	18	18.6667	17	16	16	19	12	16.6667
546.411	71	57	50.6667	47.6667	45	46.3333	45	42.6667	36.6667	40	38	37.6667	35	34.6667	35	30.3333	32.6667	30	27.3333	31.6667	33.6667	29.3333	27.3333	27.6667	29.3333	25	28	25.3333	25.6667	23.6667	24	25	22.3333	24	22.6667	20.6667	20.3333	22.3333	20	19.6667	18.6667	20	21.3333	18.3333	18	16.6667	18	15	17
547.18	76.3333	63.6667	55.3333	53.6667	51.3333	49.3333	50	47.3333	42.3333	45.6667	41.3333	41.3333	40.3333	37.6667	37	33.6667	39	32.6667	32.6667	36.6667	37.3333	35.3333	30.6667	31.3333	32	28.6667	32.3333	26.3333	29.3333	28.6667	26.3333	28.3333	25.6667	25.3333	27.3333	25.3333	22.6667	24	22.6667	24.6667	22.3333	22.3333	22.6667	20.6667	20.6667	21	20	18.3333	19.6667
547.948	84	69.6667	56.6667	60.3333	58	50.3333	53	49	46.3333	47.6667	47.3333	44	45	40.6667	40	37.6667	44.6667	38.6667	38.3333	37.3333	39.6667	38	34	34.6667	33	32.6667	35.3333	30.6667	32.6667	29.3333	27.6667	31.3333	28	23.6667	31	28.3333	27	26.3333	26.3333	26.3333	24.6667	25	23.6667	21.3333	21.6667	23.6667	21.3333	21.3333	21
548.717	88.3333	77.6667	64.3333	67.6667	62.3333	54.3333	61	58	54.6667	53	53.3333	49.3333	51	47.6667	46.3333	45.6667	49	43	43.3333	40.3333	41.3333	42.3333	39.3333	40.6667	37	39.3333	38	35.3333	38.6667	35.6667	32	33.6667	33.6667	28.3333	33	33	29.3333	32.3333	31	30	29	29.3333	28.3333	24.6667	24	29.3333	25	24	24.6667
549.485	95.6667	83.6667	73	73.6667	65.6667	63	68.3333	62	59.3333	56.3333	58.6667	57	56	53	53.3333	51.6667	51.3333	48	46	43.6667	43.6667	45.3333	43.6667	44.3333	41.6667	43	41.3333	40.6667	40	38.3333	35.3333	38.3333	37	33.3333	34	34.3333	31.6667	37	32.3333	30.3333	31.3333	32	30.6667	28.3333	25	29	26	25	24.6667
550.254	103.333	91.6667	84	82	75.3333	76.3333	77	71	70.3333	64.3333	67.6667	63.6667	62	61.3333	60.3333	57.3333	56.3333	56	49.3333	51.6667	49.3333	52.3333	51	49.6667	46	48.3333	45	47.6667	44.6667	45.3333	39.6667	43.6667	42.3333	40	38.3333	40.6667	37	40.6667	36.6667	37.6667	36	35.3333	35	33.3333	30.3333	32.3333	30.6667	29	28
551.022	114	101.333	87.6667	89.3333	85.6667	85.3333	83.3333	77	77.3333	73	75.3333	71	69.6667	66.3333	67.3333	65	63.3333	63	56.6667	59	55.6667	57.3333	58.6667	52.3333	51	52.6667	49.3333	53.3333	48	50	46	49	46	43.3333	43.6667	46	44.3333	43.6667	40	42.3333	40.3333	38.6667	36.3333	36	34.3333	34	34.6667	31.6667	33
551.791	121.333	112.667	95.6667	98.6667	95.6667	90	92.3333	86.6667	87	83.6667	82.6667	75	79	73.3333	74.6667	71	72.6667	72.3333	64.6667	66.6667	65	62.6667	62.6667	59.3333	56.6667	57.6667	56.3333	59	54.3333	56.6667	52.3333	55.6667	51.3333	47.6667	49.3333	50.3333	50.3333	47.3333	46.3333	46.6667	46.3333	45	42	39.3333	42	37	41	37.3333	39.3333
552.559	131.333	128	109.333	106.333	102.333	100	101	96.3333	93.6667	96	89	84	86.6667	80.3333	84	81	81	77	74.6667	74.3333	72.6667	69.6667	67	66.3333	64.3333	63.6667	62	64.6667	57.3333	61.3333	59.6667	61	58.3333	53	52.6667	53.3333	54.3333	52.6667	52	48.3333	49.6667	48.6667	46	44.3333	46.6667	41.3333	45.3333	41.3333	43.3333
553.327	145.333	143	128	123.333	116.667	116.333	114.667	110.667	108.333	108.333	100.667	98	97.6667	96	97.3333	91.3333	89.6667	89	85.6667	84.6667	84.3333	80.6667	78	77.3333	76	74	74.6667	74.6667	64	70.6667	68.3333	71	65.6667	64.6667	60.6667	58.3333	59.6667	59	58.6667	54.6667	59	55.3333	57	53.3333	52.6667	51.3333	53.3333	49.3333	46.6667
554.095	169.667	159.333	145.667	143	135	137.333	130	127	125	123	116.667	116.667	109.667	111	109.333	105	102	100.667	94.3333	95.6667	97.3333	94.6667	90.6667	89	88.3333	86.6667	87	85.6667	75.3333	79.6667	76.6667	80.6667	75	75	71.3333	68.3333	68.3333	67.3333	67.6667	63.6667	66.6667	64	65	60	59.3333	60	58.3333	58	54.6667
554.863	196.667	179	167.667	168.667	160	159.333	151	150.667	147	141.667	138.667	139.333	131.333	129.333	128.333	123.333	119.333	121	110.667	112.667	115	109	107.333	108.333	107	102.333	107	100.667	94.6667	96.6667	89.3333	92.3333	89.6667	88.3333	88.3333	81.6667	82.3333	81	80	75.6667	80	77	77	70	70.6667	72.3333	68.3333	70.6667	64.6667
555.631	225.667	205	195.333	194.333	186	185	177.333	172.333	169	166.333	160.667	158.667	156.667	145.333	148.333	144	142.667	141	128	131.667	136	126	125.667	125	124.333	120.667	120	115.333	115	113.333	108	105	107.333	104.333	105	99.6667	98.6667	97	95.6667	88.3333	91.3333	90.6667	88.6667	81	85.6667	82.3333	79.6667	81.3333	77
556.399	256	238	231.667	223.667	216	216.667	207	202.333	194	194	188.667	189	183	173	175.667	168.333	166	165.667	159	158.667	156	146	149	146.333	141.667	144.667	139.333	136	136.333	136.333	126	123.333	125.333	122.333	126.667	117.667	117.667	112.333	112.333	105.667	107.667	105.667	105.333	99.3333	100	94.3333	96.3333	93.6667	90.3333
557.167	289.667	273.333	264	256.667	250.333	247	239.333	232.667	224.333	223	216	215	208.333	203	203	194.333	189.667	187	187.333	182.333	177.667	169	173.667	166.333	161.667	169.333	154.333	153	156.667	156.667	147.333	141.667	139.667	142.667	143.667	137.667	133	128	131	119	125.667	118.667	121	116	111	109.333	111	104.333	105
557.934	333.333	313.333	305.333	295	290.333	284	272	270.333	256.333	256	249	249.667	239.333	239.333	233.667	225	216.333	212.333	220.333	209.667	202.667	199	199	195.667	186	190.667	177.667	178.667	182.333	179.667	167	163.667	160.333	166	161.333	158	153	148.333	149.333	141.333	145.667	137	139.333	136.667	127.667	127	128.333	121.333	124
558.702	375.333	356	343.667	336	330.333	317.333	305	303.333	294	289.333	282.333	278	273.333	270.667	266.667	258	244.667	241.667	244.333	233	229.333	227.667	226	223.667	217.333	212.333	203	202.333	204.333	202	193.333	188.667	182.667	187.667	175	178.333	171.667	174.667	169.667	162.667	164.667	155.667	156.667	152.667	148.333	148.667	145.333	139	142
559.469	418.333	398.667	381.667	375	367.333	352	341.333	335	328.667	321.667	318	311.333	303.667	300	293	287	275.333	271.667	268	259.333	257.667	256.333	255	249	242	236.667	227.333	229.667	224.667	218.667	217.667	213	209	209	196.333	198	192	193.667	186.333	187.667	184.333	177.333	175.667	170	169.333	164	164	159.333	160.667
560.237	451	430.333	414	406	397.667	382	374	362.667	364.333	343.333	346.667	338.667	329.667	321.667	317	309.333	300	297.333	289.667	284.333	281.333	276.667	279	266.333	263.333	258.667	249.667	250.667	241	239.667	241	235	229	221	214.333	215	203.667	209	204.333	205	197	194.667	191.667	182.667	185.333	178	177.333	172.333	171.667
561.004	480.667	460.333	446.333	426.667	426.333	413.333	404.667	393	395.333	367	373.333	361.333	353	345.333	339.667	327.667	323.667	317	316.333	311.667	305.667	297.333	298	288.333	284.667	278.333	267.667	270.667	259	253	256	247.333	243.333	239.667	235	231.667	220.667	218	217.667	220	211.333	206.667	202.667	195.667	196	191.333	191.333	183	184
561.772	507.667	483.667	474.333	449.667	449	436.333	427	411.333	418	390.333	391.667	384	373.667	366.667	360	347.667	344	335.667	337	331	322	316	311.667	307.333	301.667	292	285	280.333	275	271	268	262.333	255.333	255	248.333	247	233.333	233.333	229	232	222.333	220	211.333	212	207	203	205	195.667	193.333
562.539	534	505	494	468	468	454	440.333	428	430.667	411.333	409.667	399.333	389.667	386.667	379.667	364	361.667	348.333	345	344	331	331.667	323	322.667	313.333	304.333	294.333	288	284	277.333	276	269.667	268	267.667	260.667	256.333	247	240.667	238.333	235.667	230.667	229.333	219	220.333	209.667	208.333	213.667	204.667	202
563.306	554	522	505.667	487.667	480	467	451.333	442	439	430.333	423	415.333	398.333	398.333	390.667	379.667	376.667	361.667	351	350.667	337	340.667	336	326.333	319	314.333	302.667	293.667	292.667	286.333	287.333	280.667	278.333	269.667	265.333	263.333	254.333	253.333	245.333	237.333	237	235.333	226.667	225.667	215	216	220	215	207.667
564.073	562.667	527	514.667	497.333	489	477.333	458.667	455	445.667	436	429.333	422	405.333	403	393.667	389.333	384.333	365	356.333	354.667	344	345	337.333	326.333	325.667	319.333	309.667	302	298	284	290.667	282.333	283	270.333	265.667	262.667	260	254.333	249.333	239.333	237	233	231.667	219.333	219.333	218.333	218	214.667	206.667
564.84	569.667	535.333	515	507	489	484.667	464.667	455.667	450.333	443.333	432.333	429.333	405	406	389.667	392.667	385	371.667	362.667	358.333	345.667	342	337.333	327.333	323.667	321.333	315	303.667	303.667	282.333	293.667	287.333	278.333	273.333	269.667	262.333	265	260.333	248.667	242	242	231.333	231.333	221.333	223.667	222.333	218.667	211.333	206.333
565.607	565.667	532.333	514	502.667	487.333	476.667	459.333	447.667	450.667	436.333	425.667	424.333	401.667	400	379.333	385.333	377	366.667	363	351	343	338.333	330.667	319	315.333	319	310.667	302.667	300	281	288.333	279	274	272.667	267.333	257.333	260.333	254.333	244.667	242	240	230.333	228	217.667	222.667	217	213	206.333	201
566.374	559	537.667	507.667	499	485.333	473.333	457.667	444	442.333	427.667	422	415	396.333	396.333	377	377.333	371.667	364.333	352	349.333	333.667	333	330.333	314.333	311	310.667	304	299	295	282.667	285.333	274.667	269.667	267.667	267.667	255.333	259.333	248.333	239.333	235.333	237.333	230.667	226	215	215	215.333	209.667	199	199.667
567.141	554.333	533	502.667	488.667	485.333	458.333	456.667	442.667	432	419	412.333	400	390	385.667	373.667	369.333	366.333	358.333	347.333	338	332.333	326.667	324.333	308.667	309	300.667	298.667	297.667	288.333	280.667	274.667	267.667	268	260.333	261.667	250.667	248.333	239.333	232	234.333	227.333	228	221	211	208	209	206	200.667	195
567.908	553	530.333	494.333	485.333	479.667	450.333	457.333	435	420	415.333	403.333	385.333	385.667	380	371.333	365	356	355.333	339.667	331	325.667	324.333	317.333	307	310	291.333	295	289.667	281	272.667	265	263.333	262.333	254.333	258.333	246	239.667	230.333	229.333	229	221.333	223.333	214.333	206	202.667	204.333	203	198	191.667
568.674	551.667	512	485.667	473	465.333	439.333	446.667	424	411.333	406.667	397.333	378	382.333	370	362.667	359.333	345	348	336.333	321	321	319.333	306.333	299	299.667	287.333	286.333	285	271.333	266.667	260.333	257	255.333	248.667	249.333	239.667	228	225.333	226	229	219	217.667	203.667	201.333	198.667	198	198.667	198.333	185.667
569.441	536	502	479.667	463.667	451.667	435.333	429	411	404.333	397.333	389.333	372	374.333	365	351	353	335.667	337.333	326.333	311.667	310.333	311.667	300.333	291	290.333	280	279	273.333	260.333	261.667	254.333	249	244.333	239.667	238	232.333	225.667	221	223.667	219.667	214.333	208	194.667	192.333	195.333	193.333	192	192.333	177.333
570.207	528.333	495.667	473.333	454.667	440	433	415.333	405	395	385.667	384.667	367.333	369.333	352	346.333	348.667	333.333	329.333	317	307.667	305.333	298	294	283.667	280	274.667	268.667	265.667	254	258	253	243	236.333	235.333	232	228.667	225.333	218	216	213	207.333	204.333	195.333	190.667	187.667	187.667	186.333	184.333	172
570.974	519.333	496	469	448.667	435.333	427.333	405.333	398.333	391.667	380.667	374.333	358.333	359	342.667	339.667	333	325.333	321.667	311.333	300.667	295	288.667	289	280	274.667	271.333	262.667	263.333	249.667	249.333	242.333	237.667	227	230	226	223	218.333	214.333	213	205	199	199.667	194.333	188.667	184.667	184	180.667	175	170.667
571.74	513.667	487.333	461.333	440.333	425.667	418	401.333	393.667	387.333	370	366	353.333	353.333	332.667	332.667	321.667	312.667	316	305.667	296	287.667	279.333	279	273.667	271	267.333	256	257.667	246.333	244	237.333	229.333	222.333	226.333	219.667	215.667	213	208.333	206.333	198	199.333	194.667	196.667	188	182	180.333	174	167.333	169.667
572.506	502.333	472	452.667	433	421.667	407	397.667	387.667	382.333	362.333	353.667	350.333	345	334.333	323.667	306	303	304	301.333	289.333	284.667	277	274.667	269	262.667	258	252.333	251	240.333	238.333	230.667	225.333	220.333	218.667	212	210.333	206.667	205.333	202	196	193.333	188.333	187.333	182.333	180.667	174	170.333	162.667	165.333
573.272	492.333	463.333	445	425.333	415	396.333	389.667	378.667	372	358	346	347.333	334.667	330.333	319	303.333	296.333	293.667	296.667	286	278.667	268.667	267	261	258	248.333	251	238.667	238	234.333	227	224.333	216.333	217.667	206.667	205.667	204	202.667	196.333	190.667	185.333	182.667	181	178.333	177.333	169.667	166.333	163.333	160.667
574.039	485.667	454	435	414.667	408	392.333	382	370.333	358.667	351	339.333	337.667	326.667	324.667	317.333	296.667	293.333	285	289.667	280.667	273.333	264.667	261.667	255	252	244.333	246.333	237	232.667	229	222.333	222.333	208	212.667	203.333	202.667	198	194.333	190.333	187.667	176.333	180.333	174.333	173.333	168.333	163.333	163.333	160.667	158.333
574.805	478	445.333	422.667	406.333	395.333	385.667	372.667	361.667	348	343.667	334.333	330	316.667	312.333	306.667	291.667	289	278	283.667	276.333	263.333	256.667	258.333	248.333	246.667	242.667	242	235.333	229	225.333	219.667	218.333	204.667	211.333	198.333	196.667	195.667	189	187.333	182.333	173.667	178.333	173.333	171	164	162.333	160.333	159	158.667
575.571	469	439.333	409.333	398.667	384.333	380.333	364	355.333	341.333	334.333	331.667	318.667	312.333	305.667	298.667	285.333	282.667	273	281	264.333	262	251.667	251	244.333	242	235.333	236	230.667	222.333	222	212	210.333	204	203	193.667	192.667	194	182.667	182	179	172.667	175	170.333	166.667	158.333	159.333	160	155.667	154
576.337	454.667	432.333	402.333	395	380	368	356.667	350.667	337.333	328.333	328.333	313.667	305.667	298.333	292.333	283.667	278.333	271.333	277.667	260	258	252.333	249	241.333	238.333	232.667	231.333	224	221.333	217.333	212	206.333	204.667	197	192	193	193	179.667	182.333	175.667	171	173.333	167	165.667	161.333	159.333	157.667	154	149.333
577.102	444.333	425	400.333	383.667	372.667	363	346.333	346.667	332	320.667	321	309	306.333	292	287.667	285	271.333	269.667	274	255	255	250	236.333	236.333	238	226.667	226	218	216	208.667	204.333	201	197.333	193	188.333	189.667	187.333	179	179.667	171.667	170.333	169	164.333	160	156.667	152.667	153.667	152	145
577.868	438.667	414	396	374.333	364	356.333	345.667	339.333	323.333	315.667	312.333	305.333	304	285.333	280.333	280	271.667	265.667	262	258.667	251.333	248	233.667	235.667	228.667	225	219.333	216.333	212.667	203	205	198.333	190.667	190	184.333	187.667	185.333	176.333	175.333	170	168.667	167.667	163	160	155	146.333	147.667	146	142
578.634	436	407.667	391	370.333	356	349	341	331.333	316.667	311.333	302.333	299.333	298	278.667	269	274	267.333	260	257.667	254	244.333	242.667	227	229	223.333	218.333	208.667	212.333	209.667	196.667	196	190.667	189.667	192.333	179.333	180.667	177.333	175.667	171	169.667	163.333	162.667	156	155	151.333	143	146	142.667	139.333
579.399	427.667	405	380.333	369.667	354.333	342	337.333	324.667	312.333	306.667	304.333	293	287.333	276.667	264.667	267	265	252.667	248.333	248.333	236.667	239.667	226	226.667	216.333	215.333	201.333	208	206.333	194.667	199	188.333	190	187	177.333	177	175.667	170	165.667	166.333	158.667	156.667	153	154	150	146	142.333	138.667	134
580.165	420.333	400	373	365.333	348.333	334	324.667	317.667	307.333	301	294.667	289.333	279.667	271	262.333	264.333	256.333	252.333	245.333	238	233.333	238.333	223	218.333	213.333	213.667	197	199	207	191	195	185.667	187	185.667	179	173.333	172	167.333	160.667	165.667	155.667	153.333	150	146.333	148.667	143.667	140	136.333	133.333
580.93	416.333	389.333	366	356.333	343.333	333.333	318.667	310.667	303.667	296	289.667	286.333	275.667	267.333	261.667	261.667	253.667	248.333	241	234.333	235.333	234	222.333	215	209.333	207.667	204	196.333	198	189.333	195.333	188.333	182	181.333	178	170.333	174	166.333	159	159.667	157.667	151.667	150.667	141.667	145.667	144	137.333	135.667	134.333
581.696	414.333	381	362	353.667	335.667	330.333	315	303.333	300	294	281.667	280.667	271.333	263.667	261	259.667	252.333	250	239.667	233.667	233	230.333	218.333	211.667	205.667	205	204.667	193.667	196.333	188	187.333	189	182.333	178.667	176.667	170.667	170.667	163.333	159.667	159.667	154.333	151.667	147.333	138.667	145	139.333	136.333	135	136
582.461	410	373.333	356.667	346	332	327.333	317	298.667	299	290.333	281.333	273.333	266.667	260.333	254.333	252.667	248.667	244.667	232.333	231.333	227	224.667	217.667	211.667	203.333	202	203	195.667	185.333	186.333	187	187.667	180	177.667	172.333	166.667	166.667	160.667	159.667	154.333	151	147.333	143	140	138.333	137.667	133.333	136	132.333
583.226	401.667	368.667	351.333	342	327.667	314.667	307.333	293.667	293	286.667	281.667	268.667	258.333	257.333	251.667	245.333	241	236.333	228.667	229.667	221.333	218.333	214.667	206	199.667	201.667	198	190.667	185.333	184.333	180.333	183	173.667	171	164.333	162.667	163.333	155.667	155.667	151.667	141.333	141.667	141	137.667	133.333	133.333	129.667	133	126.333
583.991	391.667	361.333	349	334	324.667	312	302.333	293	288	285.667	276.667	266.667	258.333	255.333	246.333	239.667	232.667	230.333	225	227	221	214	216.333	202	196.667	200.667	196	191.333	184	182.333	181.333	176.333	168	169.333	162.667	160.667	163.667	157	151.333	147.333	141.667	140.667	138.333	135.667	131.333	133	129.333	130	121.667
584.756	387	360	343.333	335.333	323.667	306	295.667	293.667	285	282.333	272.333	265	255.667	257	246.333	238.333	232.333	222.333	225.333	226	221.667	209	211.667	195	192.333	197.667	191.333	188	181.667	182.333	178.667	172.667	169.333	164	161	159	164.667	156.333	151.667	141	139.667	137.333	137	132.333	134.333	133.667	130	127.333	123
585.521	384.667	358.333	343	328.333	324.333	310.333	297.333	292.333	285	276.333	266.333	263.667	256.667	254	244.667	237.333	234.667	222.667	225.667	221	218.667	207.667	207.667	194.667	196	196	186	185	180	181.667	180	172.667	173.667	164.667	165.667	162.333	162.667	155.333	153	141	145	139.667	137.333	132.667	139	130	133.667	125	124
586.286	382.667	361	338.333	323.667	324	300.333	297.333	286.333	282.667	269.667	267.667	259.333	251.333	249.333	246	233	236.667	221	225	218	214.333	205.667	203	193.333	193.667	191.667	182	180	177.333	179.667	176.333	172.667	170	162	165.667	158.667	158.667	151.333	151.667	142	141.333	138	136.667	135	136	129.667	133.667	121.667	123.667
587.051	373.333	357.333	338.333	317.333	324.333	300.667	298.333	284.333	280.667	267.333	271.667	262	252.333	243.667	248	230	231.667	225.333	225.333	218.333	209.333	207.667	206	196.333	196.667	192.333	183.333	178.333	179	180.333	174	173	168.667	161	163.333	159.667	157.333	146	150.333	143	144.333	138.667	139.667	137	131.667	129.333	131.333	121	122
587.816	366.333	355	331.333	316	316.333	296.333	293.667	284.333	280.667	268.667	266.333	259.333	252.333	244.333	244.667	229	233.333	227.333	221	219.667	211	209	202	194.667	189.333	193.333	183	181.333	176.333	175	173.667	172	166.333	159.667	162	158.667	157.667	143.333	146.667	142.333	143.333	140.667	138	137.667	127.333	128.667	127.333	120	120
588.58	366.333	349.667	326.667	312.333	315.333	299.667	295.667	284.333	279.333	265.333	259.667	258.667	250.667	243	242	227.667	230	227.667	216.667	216.333	207.667	206.333	196.667	192.667	191.667	191	183	180	175.333	172.667	175	169.667	165.667	157	157.333	161	155.667	140.667	144.667	140.667	142.667	138.667	138.333	136.333	130	126.333	122	120.333	121.333
589.345	364	344	324.333	309.667	307	298.667	293	280.333	276.667	265.333	252	254.667	248	244.333	237.667	227	231.667	225.667	214	212.667	206.667	203	196.333	189.667	192.333	185.333	183.333	178.333	174.333	171	173.333	166.333	160.333	155.667	155.667	158	152	143.667	140.667	144	139	140.667	137.333	133.333	132.667	125	121.333	119	120
590.11	364	346	324	311.333	308	301.333	294.667	278.333	273.333	266.667	255.667	253.667	248.333	245.667	238	226.667	228	221	213.667	212.667	207	202.667	198	192.333	197.667	183.667	181	175.333	175	173.667	171.667	167	161.333	156.667	153.667	157	151.667	145.667	141	142.333	141.667	136.333	139	134	133.333	125.333	119.667	119.333	121.333
590.874	364.333	340	322.333	310.667	303.333	299	286.667	272.667	271	268.667	255.667	255.333	248	244	239	227.333	229	214.333	212.667	216	204.333	200.667	199.333	191.333	193.667	181.333	179.667	178.667	175.333	171.333	167.667	168	163	157	153	154.667	150	147.333	141.667	141	140.667	134.333	136.667	128.667	127	126.667	117	119	117.667
591.638	366.667	342.333	322.667	310.333	307	295	281.333	273.667	270.333	268.667	261.333	255.667	248	235.333	239.333	229	227.667	217	216.667	219.667	204.333	198.667	198	188	193.667	186	176.667	181	175	171.333	165.333	170.667	162.333	156.667	152.667	154.667	149.667	145	143.333	140.667	140	131	132.333	130	127.667	125	118	115.667	119
592.403	362.333	333.667	323.333	306.667	306.333	290.667	284.667	271.667	271.333	266.333	261.667	254	246	230	232.333	228	225.333	219.667	217	218	201	197.333	196.667	185.333	185	183.333	178.333	183.333	174	169.667	166	167.667	160.667	155.667	151.667	148	147.333	144	143	142.667	134.667	132.667	132	130.667	130	124	116.333	117.667	119.333
593.167	358.333	336.333	328.333	307.333	303	287.667	284	274	271.333	262	261.667	251	245	232.667	228.333	229	220	226	220	213.333	206.333	200.333	197	187	190	185	179	178.667	171.333	172.333	170.667	169.667	157.667	160.333	154.333	146.333	149.667	145	143	145.667	136.667	135	133.667	135.667	132.333	122.333	118.667	118	121.333
593.931	357.667	330.333	321.333	307.667	298.333	285.667	280.333	274.667	270	262.333	250.667	248	243.667	236	225	224.333	220	220	216.667	206	204.667	199.667	195	187.667	189.333	183.333	181.667	173	172.333	167.333	168.333	167.333	160	159.667	154.333	144	148	147.667	143.333	141.667	138.333	136	133.667	133	127	123	119.333	119.667	118.333
594.695	360	334	318.333	308.333	300.333	288.333	280.667	276.667	267.667	263	249.667	250.667	246	236.667	228	226.333	220.667	218.667	215.333	205.667	207.667	199.667	199.667	189.667	192.333	186.333	187	172.333	172	170.333	167	168	158.333	160.333	154.667	148.333	147.333	151	143.333	141.333	141.333	132.667	131	129	125.333	124.333	122.333	120.667	116.667
595.459	360.333	333.333	315	312.667	306.333	286	282.667	279.333	267.667	266.667	251.333	251	248.333	234.333	231	228	226.667	217.667	217.667	208	207	200.667	202.333	191.667	189	190	189	175.333	173.333	171.333	163.333	165.667	159	157	156	148	149	149.333	141.333	139.333	140.333	128.667	128.667	125	126.667	124.667	126	120.333	115
596.223	360	337.333	318.333	317	310.333	289.667	289	277	266.333	264.333	257	250.667	249.333	238.333	236	230	229.333	221.667	218.667	214.333	210	198.667	202.667	196	188.667	190.333	185.333	178	173	173.333	167.667	166.667	162.667	158.333	156.333	152.667	148.667	147	141.667	142.667	140.333	130	131.667	129	131.333	122	123.333	122.667	116.667
596.987	361	338.667	318.667	320	310	288.333	285.333	275.333	270.667	266.333	258.667	248.667	248.667	239.667	239	228.333	227.667	219.333	221	211.333	203.667	198.667	201.333	196.333	192	188.333	181.667	178.667	175	173.667	167.333	166	165.667	157.667	155.333	154.667	148.333	146.667	139.667	143.667	141.333	132	131.667	131.667	128.333	122	121.333	122.333	119
597.751	366	344	322.333	319.667	306.333	296.667	284.667	276	273.667	267.667	259.667	251	247.333	243.333	239.333	227.333	226.333	219	217.667	210	203.333	195.333	201.667	193.333	191.667	186.333	182.333	178	176	171	166	166	166.333	160	155.667	158.333	146.333	147	141.667	144	146.667	137	134	134.333	129.333	123	121.333	122.333	120.333
598.514	371.667	351	332	319.333	307	297	290	278.333	281.667	272.333	261.333	260	253.333	242	239	233.667	226	218.667	219	207.333	207	205.333	206	193.333	190.667	188.667	193.667	182	178.333	176	166.667	166	166	164	156.667	155	151.667	152	144.333	141.667	148.667	142	133.667	133.333	128.333	127.333	125.667	122.667	123
599.278	376	351.333	337.333	319.667	308.333	300.667	295.333	285.667	281.333	272.667	268.667	264	258	248.333	243.667	240	231.333	224.667	218.333	214.667	214.333	210.333	210	195.333	194.333	192	196.667	185.333	183	177	171	168.333	166	165	158	156.333	155.667	154	149.667	142.667	146.333	147	138	134	132.667	131	129	121.667	126
600.042	376.667	351	343.667	325	317	307	302.667	293.667	284.667	279.333	276.667	269.667	266	253.333	244.333	248.333	236	232.333	224	221	224	214.667	211.333	198.333	204.333	197.667	199.333	191	188.333	187.333	173.667	176	174	168.667	162	160	161	158	153.333	147	145.667	150.667	142	136	137	133.667	131	123.333	130.667
600.805	381	357.333	344	326.667	323.333	318.333	300.333	302.333	287.667	283.667	285	270	267.667	261.333	246.333	255	241.333	239.333	226	226	225.333	217.667	213.333	204.333	211	199.333	198.333	192	192.667	189	178	178	178	168.333	166.667	165	165.667	157.333	156.667	152.333	146.333	153.333	144.667	139.333	140.667	134.333	131.667	128.333	132.333
601.568	388.667	363.667	346	335	330	329.667	303.667	306.333	292.667	291.667	284.333	273.667	268.333	263	250.667	257.667	245.667	243	229	226.333	226.667	220.333	212	206.333	210.667	204	195.667	193	194.667	189.333	180.333	180.333	182	169.667	169	165.333	167	157.333	152.667	152.667	149.333	153.333	145.667	141	142	135	133	131	134
602.332	396.667	370.333	352.333	341.333	332.333	333	307.667	305.667	298	298.667	285	279	272	269.667	261	258.333	252.333	243.333	232	229	226.333	223.333	215	215	214	208.333	198.333	199	195.667	190.333	186	177.667	178.333	171	170	167.667	166	159.333	154	155	151.667	155.667	150.333	144	142	137.333	135	135	135.333
603.095	401	370	360	349	338	332.667	320.333	308.333	301	306.667	290	286.667	272.667	275.333	267.667	257.667	255	249.333	235	232.667	230.333	222	216.667	214.667	218	213	197	201.333	195.333	188.333	188.333	182.667	180	172	169.667	165.667	164	163.667	154	157.667	153.333	155.333	149.667	145	143.667	142.667	139	136.333	132.667
603.858	405.333	384.333	373	357	348	335.333	328	317.667	303	310.667	292	291	277.333	284	275.667	262.667	259	253.667	240.333	238.667	237.667	225.667	224	219.667	223.333	214.667	207.333	207	198.333	194.333	192	187.333	184	180.667	174.333	173.333	169	168	163.667	167.333	156.333	160	152	149	143.667	147	145.333	139.333	132.667
604.621	413.333	396	379.667	365.667	354.667	342.667	339.667	324	313.333	311.333	296	296	284	285.667	280.333	266.667	262.333	263.333	243.667	250.667	247.333	236	231	226	222.667	220	215	212	206.333	199	195.667	193.333	192	185.667	180	176.333	173.667	172.333	171	168	159.333	161.333	154.667	153.667	149.667	148	153	143	137
605.384	426.333	410	389	374	359.667	350.667	345	334.667	321.667	315.333	301	299.333	290.667	293	286	272.667	267	262.667	253.667	259.333	249	242.667	234	236.333	224.333	224.667	220.667	216.667	217	203.667	201.667	198.667	193	192.333	188	183.333	177.333	175.333	177	170.667	162.667	164.667	160.667	155.667	157.667	151.333	150.667	147.667	141.667
606.147	434.667	418	397.333	384	365.333	359.333	345.333	339.667	336.667	324.667	315	311	304	296	292.667	281.333	267.333	272.333	261.667	268	255	248	243	249.333	229.333	232.333	223.667	217.667	218.333	209.333	206.667	202.667	198	194.333	195.333	188.333	183.333	180.333	183.667	171	169	166.333	164.333	161	164.333	152.667	155	151	147
606.91	448.333	428.333	402.667	389.333	375	367.667	347.333	351.333	340	332.333	327	316.333	307.667	304.667	297	292	275.333	279.667	272	270	255	248.333	251	252.667	236	235.333	226.333	214.667	222.333	213	211.333	210.667	204	202	196.667	194.333	188.667	184.333	184.667	179.667	173	173.667	168	164	165	159.667	154	155.333	150.667
607.673	460	439.333	413.667	401.667	390	380	357	360.333	350.667	342.667	334.333	321.333	318.333	309.333	313	301	286.333	287.333	284	273.333	270.333	257.333	260.667	257	242.333	241.333	236.333	226	224.333	227	214.667	218.667	212.667	211.333	202.667	205	196	190.667	188.667	190.333	179	182.333	175.333	173.333	166.667	164.333	161	159	160
608.436	470.667	449.333	422	408	401.333	388	372.667	366.667	359	347.667	344.333	329.333	319.667	318	320.333	305.667	297.667	289.667	295.667	278	277.667	264.333	260.667	260	252	243.333	244.667	232	234	231.333	218.667	224.333	219	214.333	204	207.667	200.333	193	191.333	191.667	181.667	188	180.333	176.667	169	171.667	162	161.667	160.667
609.198	476.333	455.333	434	421.667	406.333	396.333	379	377	371.667	363.333	350.333	340.333	328.333	325.667	326.333	311.333	308	293	301	283	288.333	277.333	269	266.667	263	245.667	251.667	243.333	236.667	237	227	225	221	216.333	208.667	212	203.667	197.333	196.667	195.333	187	187.333	181.333	181	175.333	175.667	168	167	159.667
609.961	483.667	458.333	433.667	427.667	410.333	402.667	390	385.333	377.667	367.333	359	352	338.333	338	326	323.667	315	304.333	299	294	289	285.333	276.333	275.333	270	251.333	258.333	247.333	246	237.333	238	228.667	227.333	219.667	212.333	216.333	210	199.667	199.333	194.333	195.667	187	182.333	183	176.667	180.333	172.667	167.333	162.667
610.723	488.333	466.667	448	435	414.667	416	400.667	396.667	384.667	379	361.667	360	349.667	348.667	335	330.333	324.333	312.667	300	303.333	294.333	293	284.667	279	273	260	264.333	253	252.333	246	248.667	236	232.333	230.667	223	223.333	213	208.333	206.333	201	199.667	194.333	186	189.333	184.333	182	179.333	173	171.667
611.486	503	479.667	460	441	425	427.333	415	400.333	392.667	385.333	371.667	370	359.333	359.667	347	336	328.333	321.333	313	310.667	297	302.667	289.667	282.333	280	268	267.667	255.333	261.333	251	252	244.667	241	238	230	228.333	223	216	210.333	202.333	204.333	201.333	193	197.333	190	185.667	183.333	178.333	176
612.248	513.333	488.333	475.333	456.333	438.333	438.667	420.333	409.333	403	392.333	377	377	367.667	362	353	338.333	334.333	326.333	321.333	314.667	304.333	310	297.333	286.333	288.333	272	269	261.333	266.667	259.667	255.667	246.667	244	245	233.667	229.333	226.667	220.667	220	207.667	206.333	206.667	201	202.667	197	187.667	187	184.667	176
613.01	523	496.667	481.333	466	450.667	441.333	424	417.333	412.333	399	390.333	383	371.667	372	355	350.667	344.333	333.667	329.667	317.333	310.667	315	303.333	293.333	292	277.667	270	270	273.333	266.333	256.667	251.333	248.667	245	240.667	231.333	231.667	222.667	220.333	215.667	214.333	209.333	203.667	207	198.667	196	187	187	175.333
613.772	527.667	503.333	482.667	469.333	462.667	442.667	435.333	426.333	413.333	404.667	395.667	385.333	377	368.667	356	358.333	351	334.667	327.667	323.667	314.333	316.667	306.667	301	296.333	287.667	274.667	277.667	273	271.333	262	255.333	251.333	247.667	245	233.667	232.333	225	224.333	216	217.667	212.333	208.333	209	204	199	190.333	187	180
614.535	531	515.333	485	468.667	465.667	445.667	443	426.333	414	411.333	405	387	377.333	372	355.667	363	355.667	335	331.333	323.667	320.667	321	301.667	302.667	297.333	296.333	276.333	280.333	272.667	272.333	264	259	255.333	248	249.667	236.333	231.667	226	222	218.667	217.667	211.333	204.333	207.667	204	201	194	187.333	185
615.297	543	512.667	488.667	472.333	468.333	454.667	449.333	427	410.667	413.667	396.333	393.667	379	367.667	355.667	356.333	352.667	333.667	329.333	324.333	320.667	320.667	306	306.667	299.333	295.667	278.333	283.333	271.333	270	264	261.667	250.667	252.667	245	238.333	233.333	224.667	219	216.667	216.333	207.333	205.667	204.667	205	198.333	196.333	186.333	184.333
616.059	544.667	513.333	493.667	472	467.667	459.667	449	423.667	414.667	407.333	398.333	398.333	380	369.333	356	354.333	347	331.333	328	322.667	325	319.333	306	306.667	292.667	291.667	279.667	280	274	268.667	261	255.333	249.667	250.667	244	238.667	234.333	221.667	220	219.667	214.667	205.333	200.333	201.667	198.667	195.333	194	184.333	184.667
616.82	547	514.667	499.333	471.333	472	460	446	425.333	414.667	406.333	395.667	403	382	367	358.333	353.667	346.333	338.667	328.333	324.333	318.333	312.667	312	306.667	288.333	282.667	286	281.333	274.667	269	260.333	255	248.667	251.667	240	241.667	237.333	223.333	220	219	217	206.667	207.333	202.667	204.333	193	191	183	180
617.582	540.667	519	492.333	463.667	468	453	442	427.333	412	399.667	401	394.333	379.333	363.333	361	352	344.667	339.333	330	320.667	315.333	317	307	302.333	286.333	280	282.667	276.667	271	263.667	258.333	248.333	252	244.667	240	240	230.333	221.667	218.333	218	212.333	209.333	208	203	201	190	185.667	184.667	183.667
618.344	540.333	521.667	485.667	464.667	466.333	449	438.333	424	408.333	400	395.667	387	377.667	368	358.333	349	345.667	343	330.333	316.333	310.333	311.667	303.667	301.667	281.667	278.667	280.667	276.667	267	262	258	246.333	249	244.667	238.667	236.667	226.667	221.667	217	216.667	209.667	210	210.333	202.333	198.333	189.333	181.333	182.333	182
619.106	540.667	518.333	478.667	461.333	458.667	446.667	427.667	417.333	401.333	396.667	396.333	380.333	371	363.333	355.333	344.667	338.667	332.667	330	314	310	310.667	297.667	298.333	280.333	281.667	271.667	269.667	261	256.667	253.667	246.667	244.667	239	241	228.333	222	219.667	211	213.333	207	207.333	205.667	199.667	188	189.333	183	183.333	185.333
619.867	533.667	511.333	474.667	458	454	443	423.667	408.667	401.667	392	389	380.667	371	353.667	352	346.333	336	328	326.333	310	308.667	303.667	294.667	291	282	281	271.333	265.667	258.333	255.333	254.333	246.333	240.667	238	239	223	221	219	211.333	208.333	205.333	203.333	199.667	194	188.333	190.667	182.667	178.333	178
620.629	517	499	470.667	454.667	444.333	433.667	412.333	411.667	391.333	384.667	381.667	378.667	363	346.667	346.667	342	331	321.333	319.667	307.333	301.667	296.333	289.667	283.333	280.667	272.667	265	261.667	253.333	250	252	245	232.333	229.333	231.333	217.667	217	215.667	204.667	204.667	204.333	198.333	191	188.333	186	184.667	181.667	179.667	175
621.39	504.333	486	462	450.333	438.333	424.667	411.333	407.333	388.667	375	368.667	372.667	354.333	343.667	341.333	335.667	328	316	309.667	303.333	294.333	286.667	285.667	276	277.667	264.667	259.667	257.667	250.333	245.667	247	231.667	229	220.667	222.667	213.333	210.333	213.667	203.667	199.333	197.333	197.667	190.333	184.333	185.667	179.333	176.333	174.667	169
622.151	499	473.667	456.333	444	429.333	414	405	398	379.667	375	365	358.667	349.667	341.333	330.333	322.333	317.333	308.333	298.333	301	287.667	281	275	271	266.333	260.333	255	252.333	243.333	242.667	240.333	224.333	226	217.667	214	206.667	208.667	210.333	198.333	195	194.333	192.667	187.667	180.667	181	169.667	174.333	171	168.333
622.913	496.333	462.333	448.667	434.333	423.333	408.333	398.333	384.667	378	370.667	361.667	347.667	344	334.333	326.333	316.333	306.667	300.333	292.667	293.667	282.333	279.333	270.667	266	263.333	257.333	248.667	249.667	243.667	237.333	235	220.667	230.667	215	212	199.667	205.333	201	196	192.667	191	193	186.667	179	178.333	169	172.667	165.333	166.333
623.674	483.667	453.667	440.667	420.667	409	399.333	387	376.667	372	360.667	354	339	339.667	324.333	315.667	303.333	297.667	294	284.333	282	272	274.667	259.667	258	254	250.667	242.667	242.333	236	229.667	227.333	220.667	222.667	211.667	206.333	198	204.333	191	190.333	190.333	189	186	173.333	172.667	172.333	165.333	166.333	163	160.667
624.435	476	442.333	434	410.333	405	389.667	382.333	370.667	366.667	346	344.333	333.667	326	319.667	310.333	302	293	287	281.667	275.333	263.667	266.667	254.333	247.333	251.333	242	238.667	236	232	221.667	222	216	215	206.667	206.333	193.333	199	184	190	185.333	187.333	179.667	168.667	168.333	169	162.333	161.667	163	157
625.196	458.667	436.333	422	397.667	397	379.333	371.333	360	352	335.667	332.333	321.333	313.667	309.333	305.333	295.333	286.333	281.667	275	269	257.667	258	245	236.667	242	234	237	224.333	222.333	213	212.333	208.333	204.333	201.667	199.333	192	190	183.333	183.333	180.333	178	171	166.667	164.333	162.333	155.667	152.667	157	150.667
625.957	447	426.333	412.333	391.333	384.333	368.667	365	350.333	341.667	329	325.333	309.333	306.333	303	301	289.333	282	274	269	263.333	258	250	239.667	233.333	238.667	226.333	232.333	215.667	216	210.333	206.333	200.333	198.333	198.667	194.333	185.333	184	185.333	177.667	173.333	171.333	165	162.333	165.333	156	151	147.333	150	148.333
626.718	433.333	421	397.333	386.333	364	360.333	346.667	338	332	323.333	316.333	299	295.333	293.333	291	283	274	268.667	266	256.333	250.667	243.667	234.667	234.667	226.333	220.667	223.333	213.333	210.333	204.333	199	195.667	195	189.333	182.667	185.667	178	182.333	172	170.667	164	162.667	157	163.667	151	146.667	142.667	141.667	143.667
627.479	428	409	386.667	378	357.333	350.333	338	330.667	330.667	318.333	311	293.667	290.667	281.667	284.667	273.667	272	262.667	257.667	245.667	244	239.333	226.333	230.667	221	215.333	213.667	207.667	199.667	200.667	193	189.667	192	183.333	176.667	180	173.667	177	168.667	162.333	162	158.333	147.667	156	148.333	145	140.333	138.667	139.333
628.239	419	397.667	376.333	371.667	350.333	341.667	327.333	320.667	321.667	312.667	298	286.333	279.333	277	279.333	267	260.667	255.333	252	236.667	235	233.667	221.333	227.333	213.333	211	209.333	204.333	195	193.667	190.333	183	186.333	177.333	175.333	171	170	166	166.333	159.333	154.667	156	147.333	147.667	146.333	142.333	140.333	133.333	134
629	408.333	393.667	374	360.333	346.667	332.333	323.333	321.333	311	302	290.667	283	278	269	275.333	258	256.667	252.333	244.333	233.667	232.333	226	222.333	215.333	211.333	207.667	205.333	198	189	192.667	186	177	181.333	174.333	174.333	164	164	162.667	159.667	158.667	151.667	153.667	145.333	145.667	146	140.333	138.667	132.667	130
629.761	401.333	383.333	368.667	353	333.667	324.667	317.667	315	297.667	290.667	278.333	276.667	266.667	266	263.667	252	248	245.333	242.667	235	225.667	221.333	220.667	208.333	205	202.333	204	198	187.667	188	187.667	171.667	175.333	168.333	173.333	160.667	163.333	159	154.333	156.333	147.333	151.333	143.667	145	141.667	134.667	133.333	131	125.333
630.521	391.333	374.333	364.333	346	330.333	316.667	311.333	311	291	278.333	275	271	264.333	255	254.667	251	246.667	241.333	236.333	235.667	219.667	218.333	217.667	200.333	199	199.667	200	192.667	180.333	183.333	181	170	175	167	163.667	161.333	159	156	151	150.667	147.333	148	137	142.333	138.333	129.667	128.333	129.667	122.667
631.282	388.667	364.333	355.667	340.333	328	310.667	304.333	292.667	286.667	276.333	271.333	265.667	257	253.333	251	244	246.333	233.667	226.667	228	213	217.667	207.667	201	196	192.667	196.333	188	181	177.333	176.667	168.667	171.333	164.333	159	160.333	154.667	152.667	149.333	143	142.333	144.333	134.333	136	132.667	129.333	125.333	125.667	118
632.042	384.333	360	348.333	330.667	322.667	302.667	295.333	289	288.667	277.333	266.667	268.667	259.333	247.333	244.333	241.333	241	231	216.333	222.667	210	212.667	204.667	200.667	194.667	189	192.333	182	180	176.667	170.667	168	167.667	165.333	157.667	156.333	149.667	150.333	147	139.667	139.667	140.333	132.667	132	131.333	127.333	128.333	121.333	121.667
632.802	377	358.667	341	322.667	316.333	301.667	294.667	282.333	285.667	278	263.333	266.667	254.667	248.333	242	235.333	236	228.667	213.333	216.333	212.667	211.667	198	200	193.667	183.333	186.667	182.667	179	175	171.333	169	161.333	161	155.333	154	146	149.667	142.333	136.667	138.333	133.667	134	130.667	129.333	124.667	125.333	119	118.667
633.563	372.333	349	332.333	323.333	312.333	299	293.333	286	283.333	274.333	259.333	263.667	254	244.667	237.667	237.667	228.333	225	215.333	214.333	214.667	209	195.333	195	194.333	183.667	182	179.333	173.667	173.667	173.667	166.333	159.333	162.667	156.667	149	148.667	149	142.333	139.667	139.333	132.667	133.667	129.667	126.667	121.667	125	121	120.333
634.323	359.333	338.667	325	320.333	304.667	295.667	292.667	284	273.333	267.333	256.333	248.333	245.667	244.333	236.667	231.667	229	217.333	211.667	211	213.333	206.333	192	194.333	192.333	184.667	177.333	175	167	169.667	170.333	164	156.667	160	147	148.333	148.333	151.333	138.667	139	136.667	131	131	126.667	126.667	121	119	118.333	114.667
635.083	355	330.667	316.667	309.667	303.333	289.333	283.667	276.667	267.667	263.333	248.667	244	242	239	233	225.667	219.333	212.333	204	207.333	202	200.667	190	190.667	189.667	181	176	167	163	166.333	164	155	159.333	156.667	147	146.333	145.333	146.333	136.333	142	130	131.333	127.333	123	122.667	120.333	116	116	113.333
635.843	346	331.333	306.333	298	291.667	279.667	278	272.333	256.667	256	243	235.667	232.667	231.333	224	218.333	211.667	209.667	196.667	203	195.333	191.667	190.333	189	183.333	174.667	172.667	162	158.667	160	159.333	153.333	152.333	148.333	143	143.333	137	140.667	130.333	137.333	128.333	127	125	120.667	120	115.333	110.333	109.667	111.333
636.603	337.333	324.333	305.667	292	288.333	276	272	261.667	252	250.333	240.333	234.667	225.667	225	221.667	214.667	207.333	207.333	194.333	196.333	191.333	185.667	185	184.333	177	169.333	169.333	163	158	155	157.333	149	149.333	145	144.667	138.333	134	131.667	131.667	135.333	126	126.333	123	118	116.333	113.333	112	107	111.333
637.362	336.333	315.333	300	290.667	279.667	266.333	269	261.667	249	248	239.667	230.667	221	223.333	219.667	213	206	205	196.667	193.333	192.333	182.667	180.667	180	170	165	160.667	160.333	156.333	152.333	155.333	149.333	145.667	145	142.667	138	133.333	132.667	132.667	130.667	127.333	124.667	122.333	117.333	116.333	112.333	113	104.667	110.333
638.122	330	305	296	287	276.667	268	264.333	253.333	244.667	248	233.667	227.667	218.333	217.333	217.667	206	205.333	200.333	196.667	189.333	188	183.333	176.667	179	164	164.333	157.333	162.333	157	152	150.333	146	147	146.333	138.333	135.333	134	131	130.667	126.333	121.667	124.333	116	113.667	114.333	113.333	111.667	103.667	107
638.882	326.333	306	288.333	288.667	272	262.333	259.333	251	247.333	242	228.333	223	216.333	211	212.667	204.333	200	196	191	186.333	184	181	174.667	173.667	162	163	151.333	155.333	155	150.333	144.333	148	146.667	144.333	134.333	135	132.667	130.667	129	122.667	118	120.667	115	113.667	113.667	109	108.333	105.667	103
639.641	316	302	285	281.333	265.667	259.333	249.333	246.667	237.667	232.667	228.667	220.667	209.667	206	208.333	197.333	199	189.667	184	179.333	181	174	170.333	167	160.667	163	155.667	157	155.667	146.333	143.667	144.667	145.333	138.667	130	128.333	131	128	123.667	118.667	113.333	115.667	111.667	110.667	113	104	106	106.667	101
640.401	307	294	280.333	277.667	261.333	252.333	241.667	243.667	235.667	222.667	224.333	221.667	203.667	202.667	203	195	195.333	184.333	175.667	176	174	170	164.333	159	158.667	161.333	153.333	154	150.333	139.333	140.667	140.333	137.333	133.333	130	125.667	129.667	123	122	112.333	110	110.333	113.333	108.333	109.333	99.3333	103	105	98.6667
641.16	308.667	293	276.667	266.667	259.333	250	240.667	241.333	230.333	219.667	224.333	218.667	203.333	201.667	200.667	192	188	186.333	178.333	173.667	172.667	164.333	159	159.667	156.667	158.333	157.333	153.667	148	137.333	143	137	134.333	130	129.667	125.333	127.333	120	118.667	107.667	110	109	111	107.333	106.333	101.333	100.333	101.333	96.6667
641.92	304	288	274.333	267.333	258.667	249.333	245	235.333	231.333	219.333	218.667	214.333	203.333	194.667	194.333	193.667	182.333	185.333	180.667	175.667	167.667	166.667	160.667	161.667	157.667	157.333	153	154.333	144.333	138.333	143.333	137.333	132	130	129.667	126	124.333	116.667	120	106	110	112.333	110.333	108	105.333	100	97.6667	99.3333	95
642.679	300.333	291.667	273.667	260	259	243	244.667	231.333	231.333	219	217.333	206.333	204	194.667	194	193.333	181	184.333	187	172.667	168.333	165.333	160	164	156	157	152.667	153.667	143	142.333	140	135.333	133.333	128	124.667	126	122.667	117.667	117.333	109.667	108	111.333	106.667	108.667	105.333	97	94.3333	98	93.6667
643.438	289.667	279	270	255.667	254.333	239.667	242	225.667	220.333	216.667	214.333	204.667	199.333	189.667	190.333	193	179.667	178.667	182.667	168.667	163.667	167.667	162	158	150.667	152	149.667	151	144	139.333	131	133	131	126	120.333	122.333	119.333	116.333	116.667	111.667	105	107.333	103.333	103.333	102	92.6667	90.6667	96	90.6667
644.197	283.667	270.667	264.667	249	246	234.667	234.667	222	214.667	214.667	210.333	200	197.333	190.667	189.667	187.667	178.667	177.667	174	167	160.667	161.333	157	154.333	145.333	145.667	143.667	143.333	141.667	136.667	127.667	128.667	125.667	121	117	120	116.333	115	114	110	103.333	103.333	101	100	96.6667	92.6667	89.3333	92.6667	90.6667
644.957	281.333	263	262.333	247.667	237.667	230.667	228	218.667	209	206.667	207	199.333	192.667	185.667	184.667	185.667	173	177.333	164	165.667	152.667	155	152	148.333	144.333	139.667	141	137.667	139.333	131.333	126	125.333	122.333	117.333	116	119.333	113.667	115.333	113.667	107.333	102.667	101.667	98.6667	97.3333	94.6667	92.6667	92.6667	92	89.3333
645.716	279.667	259.333	260.667	244.333	237.667	230.333	221.333	215.667	209.667	203	204.667	196.667	193.333	185.333	183	179	171.667	171.667	164.667	168	151.667	154.333	151.333	147.667	143.667	139	137.333	135	137	130.667	128.333	122.333	122	116.333	117	122.333	113	114.333	112	107.333	105	104.667	100.333	100.333	94.6667	96	93	90.3333	89.3333
646.474	278.333	262.667	257.333	242	234.333	226.333	224	212	210	197.667	203.333	195.667	186.667	181.333	179.667	179	170.667	164.333	166.333	165	148.333	156	151	147.667	144	139.667	137.333	131.667	133	127.333	125.667	120.667	119.667	112.667	116	120.333	113.667	113.333	108.333	107.667	105.667	102.333	100	99.6667	97.3333	94.6667	96.3333	89	87
647.233	271.667	256.333	251	236.333	233.333	227.667	222	211.333	205	198	200	189.667	186	182	178.667	171.333	169.333	163.667	166	162.667	150.333	155.667	150.333	146.333	139.667	137.667	133.333	131.667	131.667	125.667	126	122	117.667	110.333	114.333	119	111.333	109.667	106.333	107.333	103.667	103.333	102.333	98.6667	95	94	92.3333	88.3333	86.6667
647.992	269.667	258	245.667	238	224.667	221.333	222	209	203	196.333	197	186.333	182	180	177.667	169	168.333	162.333	161	158.333	147.333	152.667	142.667	143.667	139	135	127.667	131	128.667	125	124.333	119.333	113.333	110.667	110.333	113	107.333	108.667	104	103.667	102.333	99.3333	99.3333	96.3333	93.6667	92.3333	91.6667	87.6667	87
648.751	264.667	257.667	244.333	234.333	227.333	223.333	214.333	208	200.333	195.667	190	183	183	179.333	176.667	168.333	168	165	158.333	160	148.667	147.667	140.667	138.333	137	135.667	130.667	135.667	128.667	125.667	121.667	117.667	112.667	112.667	111	112	105.333	109.667	104	105.333	99.6667	99	97.6667	96.3333	93	93.6667	89	87.6667	87
649.509	264.667	256.667	242.333	230.333	221	219	210.333	204.667	199.333	193.333	184.667	180.333	178.667	177	177	171.667	165.667	161.333	155.667	156.667	147.667	147	140.333	138	136.333	132.333	129	131.333	128	128.333	118.333	115.333	114	113	110	110.333	104.667	107.333	103.333	103	100	96	95.3333	94.3333	94	92.3333	87.6667	84.6667	85
650.268	256.333	252	235.333	226.667	217	215.667	203.667	202.667	197.667	186.667	182.667	182	175.667	171.333	171.667	167.333	164.333	159.667	152.667	154	149.333	145.333	138.667	136.333	134.667	132	131.667	129	125.667	124.667	117.333	116.333	112.333	113	111	108	104.667	106	100.333	103	96.3333	94.6667	95	93.6667	93.3333	88	87.6667	83.3333	82.6667
651.026	258.333	242.667	228.667	225.667	215.333	211.333	202.667	199	193.667	184.667	181.667	180.333	172	168.333	170	164	162	157.667	151	146.667	146.333	143.333	138	139	134	130.333	127.333	126	123.333	120.667	117.333	116.667	115.333	112.333	106	107.667	101.333	103.333	103.333	98	98	96	96	91.6667	92.3333	86.3333	85.6667	83.6667	79
651.785	255.333	240.333	223.333	223	216.667	209.667	203.333	198.333	194	181.667	185	183.667	172	168	165	161	162.333	157.333	148.333	148.333	145	140	136.333	137	133.667	131.333	126.333	125	118.667	119.667	117	114.667	114	112.667	106.333	104	101.667	102.333	102.333	97	97.6667	94.6667	96.6667	91.6667	90.3333	85.6667	88	83	78.6667
652.543	257.333	235.333	219.667	220	219.333	212.667	206.667	197.333	192.333	185.667	183	180	173.333	168.667	164.333	164	163.667	159.333	150	146.333	141.667	137.333	140	137.333	132.333	130.333	126.333	126.667	117.667	120.333	118.667	115.333	117.667	109.667	107.667	105	103.667	104.667	101.333	99.3333	98.3333	95	96.6667	93.6667	90	87.3333	86.6667	84	78.6667
653.301	250.333	235.667	222	216.667	214.333	209	205.667	195.667	188.667	180.667	184.333	180	172.333	166	163.667	164	163.667	157	148.667	146.667	141	141.667	138	137.667	130	132	125.667	124	118.333	121	119	116.333	116.667	109.333	111	105.333	104	101.333	99.3333	99.3333	95	90	95	94	86	84.3333	84.6667	83.3333	80
654.059	247.667	235.667	224.667	218	214.667	206	204.333	192	184.333	180	183.667	175.333	176.667	163.333	165	163	160.667	156	148	146.333	142.333	143.667	135.333	139.667	131	133	125.667	125	120	120.333	117.667	117.333	116.333	108.333	110.333	106	102	102.333	99.6667	100	95	91.3333	92	90.3333	87.3333	87	84.6667	86.3333	82
654.817	245.667	240	231.667	216.333	214.333	201.333	201.667	189.333	184.333	177.333	182.667	173.667	173.333	164.667	166.667	159.333	154	152.667	147.667	145.667	140.333	143.667	132.333	138.333	128	131.667	124	120.333	119.667	117.667	118	112.667	113	108	109	105.667	98.6667	96.6667	100.333	94.6667	95	87.3333	88.6667	88	85	84	83.3333	85	82.6667
655.575	244.667	236	224.667	216.667	215	201.333	194.333	191	187.333	179	180.667	171	172.333	165.667	161.667	156.333	149	153	150	147	140.667	137.667	133	134	127	127	121.333	121.667	121	117.667	116.667	109	108.667	107.333	109	105	98	99	96	94.3333	94	90.3333	87.3333	85	84.6667	85.6667	84.3333	84	81
656.333	240.667	229.667	220.667	217	207.333	195.667	189.333	188.667	183.333	175.667	173.667	167.667	166.333	162	157	153.667	147.333	147	147.333	143.333	139.333	135.667	131.333	128.667	123	122.333	121.667	118	118	109.667	113	105.333	106.667	105.667	105.667	101.667	97.3333	95.3333	92.6667	88.3333	92	84.6667	85.6667	88	80.3333	81.3333	80	81.6667	75.3333
657.091	237.333	222.333	213	214.667	203.667	196	184.667	188.333	181	175.333	171	165	167	159	155.333	156	147.333	146.667	142.333	141.333	138.333	133.333	129	124.333	123.667	121.333	119	118.333	117.333	111.667	108	107	101.333	102.333	103.333	101.333	99	96.3333	92.3333	89.3333	91.3333	86.6667	85.3333	85.3333	81	82.6667	81.6667	81	73.3333
657.849	235.333	220.333	215	209.667	202	196	185	184.333	178.333	175	168.333	163.667	166.667	156	157.333	154.667	147	143.333	137.333	139	137.333	134.667	126.333	123	122	121.667	117	116.333	116.667	109.333	104.667	104.333	100.333	98.6667	99.3333	98.6667	96.3333	94.3333	91.6667	87	89.6667	82.3333	85.3333	85	80.6667	79.6667	79.6667	77.3333	72.3333
658.607	235.333	223.333	215.667	205.667	205.667	198.333	188.667	186.333	181.333	176.667	175.667	167.333	167.667	157	157.667	156.333	149.667	144.333	139	139.667	135.667	133.333	129	123	119.667	123.333	118.333	117.667	118.333	114	108	105.667	99.6667	98.6667	101	100.667	97	95.3333	94	89	89.3333	86.3333	86	84.6667	81.3333	82	81.3333	76	76.3333
659.364	234.667	226	219.333	203	206.667	194.667	191.333	184.667	178.333	174	176.333	168.333	163.333	155.667	155.667	151.333	147.667	142	140	140	135.667	134.333	129.333	126	120	124.333	119.667	117	119	114	109.333	106.667	100.333	101.667	102	100	96.3333	94.3333	94.6667	87.3333	85.6667	87.6667	89	83	81.6667	81.3333	81	75	76
660.122	231.667	224.333	218.667	202.333	202.333	188	192.667	182.667	174	171.333	178.333	167.333	160.333	156.667	153.667	150.667	149.667	140.333	138.333	139.667	134	131.667	130	123.333	119.333	122	118	115.333	114	112.333	106.667	107	101.333	106	101.333	100	95.3333	95	97.3333	87.3333	84.6667	88	88.6667	80.6667	82	81.6667	80	74.3333	79.6667
660.879	232	218	216.333	198.667	197.667	189.667	189	181.333	174.667	169.333	171.667	163.333	158.667	157.667	154.333	147.333	148	140.333	137.333	137.667	132	131.333	129	124.333	120	121.333	113.667	115	111.333	110.667	106	103.667	102.333	103.333	98.6667	99	92.6667	97	95.6667	87.3333	82.6667	88	88.3333	80.6667	81.3333	81	78.3333	74.3333	77.3333
661.637	231	215.333	211.333	202	195.333	186.333	186.667	180.333	176.667	167.667	171.333	159.333	159.667	160.667	152.667	151.333	147	139.667	136	135.667	131.667	128.333	127.333	124	119	118.667	111.333	113	108	105.667	104.333	100.667	103	100.333	98.3333	98	89.6667	97.3333	92.6667	86	84.3333	87.3333	86	80.6667	79.6667	80.6667	74.3333	77.6667	76.6667
662.394	233	217	211	203	198.667	188	185.333	183	180.333	172	169.333	161	161	158	155.333	153.333	147.333	141.333	137	134	134.333	131.333	130	129	118.333	122.667	118	112.667	109	109.667	111.667	104.333	106	100.333	100	99.3333	94.6667	96.3333	90.3333	87	88	90	87	84	78.6667	81.6667	75	81.3333	75.3333
663.151	231.333	220.667	209.667	205.333	202.667	184.333	188	179.667	178.667	176	172.333	162.333	162	159	155.667	156	148	145	137.333	132.667	138.667	130	131.667	128.667	119	121.333	121.667	111	111.667	113.333	109.333	107.667	109	103	102	100.667	93.6667	95	89.6667	89.3333	88.3333	91	86.6667	83.6667	78.6667	85.6667	75	82.6667	77.6667
663.908	231	221.667	208.667	204.667	203	187.667	188	183.333	176	180.333	170.667	164	161.333	155	155.333	153.667	148.333	146.667	138.667	133.333	138.333	131.667	131.667	128	119	126	125	112.333	113.333	117.333	108	106	111.667	106	101.667	100.333	94.3333	94.3333	92.6667	90.3333	89.6667	89	87	84.3333	79	86	78.3333	80.3333	77.6667
664.666	231.333	222.333	208.667	203.667	203.333	188.333	190.667	182.333	179	178.333	171.333	164	160	160.667	153.667	154.333	149.333	148.333	140.667	135.333	137.333	131.667	129.667	128	121.667	122.667	122.333	111.667	115	113	106.333	105	110	106.333	103	99.3333	93	95	95	92	89.3333	88	87.3333	84.3333	79.6667	85	82	79.3333	77
665.423	231.333	224	210.667	204.667	201	192	189.667	184.667	180.333	176.333	169	163	159.333	159	153	155.333	147.667	141	140.333	136.667	136.333	132.667	127	125.667	123.333	123.667	119.667	114.667	113.333	110.333	110.667	105.667	105.667	104.333	101.333	99.6667	95.6667	94.3333	94	90.6667	90.6667	86.3333	86.3333	84	81.3333	81.3333	82	78.3333	75
666.179	233.333	222.667	214	204	199.667	192.667	186.333	182.333	180.667	175.667	168	163.667	159.667	160.333	154.667	159.333	151.333	143.667	140.333	137	136	133.667	131	126.333	123.333	119	117	114.333	112.333	109.333	111.333	107.667	106.667	100.667	99.6667	99	98.3333	96	90.3333	92.3333	88.6667	87.3333	87.3333	86.3333	80.6667	81.3333	79.3333	79	75.6667
666.936	233.333	223.667	209.667	205	195.333	193	181.667	179	174.667	172.333	166	160.333	159.667	157	152.667	158	147	138	138.667	133.667	135.667	129.333	131	125.667	119.333	118	115.333	112.667	112	110	109	103.667	102.333	96.3333	100	98	96.6667	95.6667	86.3333	89	86.6667	84	84.3333	84.3333	76	80.3333	76	77.6667	74.6667
667.693	231	225	210.333	205	197.667	193.333	182.333	178.667	176.667	173.333	168.667	161.667	157.333	157	152	157	141.667	144.333	137.333	135.333	133.333	130.333	130.667	127.333	120.333	119.667	117	112.333	113.333	109.667	107.333	102	104	100	101.667	95.3333	96.6667	96.3333	86.6667	88.3333	88.3333	85.3333	85.3333	83.6667	75.6667	79.3333	77.3333	78.6667	75.3333
668.45	228.667	223.333	206	202	194.333	190	183.667	175.667	175.333	169.333	165.667	160	156.667	157.333	149	151.667	138	139.667	134.667	135	133	126.333	126	124.333	121	122.667	115.333	112.333	114.333	107.667	107.667	99	100	100.667	100	95.6667	95.3333	94.6667	87.3333	86	89	84	82.6667	81.3333	76.3333	75	78.6667	76.3333	74
669.206	230.333	224.667	211	200.667	194.667	190.333	186.333	178.333	177	170.667	165.667	162.667	157.333	156	152	148.667	136.667	143.667	132	138.667	132.333	130.333	124	123.333	126	121.667	119.667	117.333	113	109.667	107.333	105.333	104	101.667	98.3333	96	95.3333	93.3333	87	85.6667	89	87.6667	84.6667	84	81	77.6667	80.3333	75.6667	73.3333
669.963	231	221.333	206.667	199.667	193.333	191.333	182.333	176.667	175	171.333	163	159.667	159.667	155	155	146	141.667	143.667	132.667	137.667	133.333	130.667	129	126	124	120.333	118.667	115.333	110.667	111.333	106.667	108.333	103.333	99.6667	99.6667	94.6667	95	93	86.6667	86.3333	87.6667	84.3333	85	83.6667	81	79	80	74	71.6667
670.719	230.667	220.667	209.667	196.333	196	191	180.667	179.333	176	172.333	165	160.667	159.333	153	157	144.667	141.667	142.667	133	140.333	131.667	132.667	129.333	128	120	118	120.667	116	108.667	112.333	104.333	108	104	102.667	104.333	93.6667	90.6667	92.3333	87	86.6667	86.6667	83.3333	83.6667	84.3333	81	84	78.3333	74	73.3333
671.476	227	215.333	210.333	196.667	198.333	190.333	177	177.333	175.333	171.333	163	158.333	159.667	154.667	153	141.667	140	141.667	135.667	138.333	131.333	131.333	128.667	126.333	119.333	118	116	113.333	108	111	106	106	104	104.667	104.667	92.6667	90.6667	94.3333	88.3333	85.3333	86	81.3333	81	83.6667	81	83	75.6667	75.6667	74.3333
672.232	227	212.667	211.667	193.667	195.333	185	180	176.333	174.667	165.667	161	158.333	159	154	150.667	140.333	138.667	142.667	135.333	138	131.333	128.667	122.333	123.333	118.667	116	114.333	112	109.333	105.333	107.333	104	102.333	104.333	101.667	92.6667	88	93.3333	89.6667	84.3333	85.6667	82.6667	79	83.3333	80.3333	81.6667	74.3333	76.3333	74.6667
672.988	227	211.333	210.333	195.667	196	186.333	182.667	173	173.667	162.667	159	160.667	158	153.667	149	143.333	141.667	146.333	136.667	137.667	131.667	130.667	121.333	123.333	121.333	115.333	115.333	110.333	111	106.333	111.333	105.333	105	102.333	97	95.3333	91.6667	92.3333	91.6667	83.3333	89.6667	84	79.3333	83.6667	81.6667	80	73.6667	74.3333	76
673.745	226.667	212.333	204.333	192.333	193.333	186	183.667	174.333	172	165.333	162	160.667	155	150.667	150	148.667	143	146.333	135	135	131.667	131.333	122.333	124	119.667	116.667	118.333	111.333	112	110.333	109.667	102.333	100	100.667	97.6667	95.3333	91.6667	89.6667	92.3333	88.3333	92.6667	84.3333	79.3333	83.3333	83.3333	78.3333	73	71.6667	75.6667
674.501	224	212.667	204.333	193	193.667	186	179.667	178.333	171	169	159.667	160.333	156.333	149.333	146	148.667	142.667	142.333	134.667	133.667	131.667	130.667	123.333	123.333	117.667	116.667	117.333	111.333	111.667	113	105.333	103.333	101	102	98.3333	96	95.3333	90.6667	91.3333	89	92.3333	83.6667	83.3333	85.3333	85.3333	76.3333	72.3333	70.6667	76
675.257	219	213.667	201.333	192.333	190.333	180.667	180	179.333	170.667	170	160	155.667	155.667	151	147	146.333	139.333	141	133	130.667	132	130.667	126.667	120	119	116.667	116.333	111.333	108.333	111	103.333	102.333	100	103	97.6667	96	96.3333	93	89.6667	91	87.6667	83.6667	84.6667	85	83	73	73.3333	75.6667	73.3333
676.013	219	213.667	203.333	193.333	191	180	181	179.333	168.667	168.333	156.667	155	156	153.667	147.333	145.333	140	140.667	134	132.333	130.333	127.667	126	117	118.667	117.667	114	111.667	110	107	104	101	105.667	104	97.6667	97	96.3333	92	88	88.3333	86	84.3333	85	84.6667	78.6667	74.6667	77.6667	79	74.6667
676.769	219.333	212	202.333	189.333	189.333	180	178	177.667	165	169.333	158.333	154.667	152	156	148.333	147.333	139	138	131.333	130.333	124.333	127.667	127	116	120.333	119.667	112.667	110.667	108.667	105	104.333	96.6667	106	99.3333	95.6667	96.6667	93.3333	90.3333	88.6667	86.3333	83.6667	83	81	81.3333	75.3333	75.6667	78	76.6667	73
677.524	219	208	203	189	191	181	173	177	164.667	167	160	153.667	152	154.667	146.333	144	138	134.667	128.333	128.667	123.333	124.667	126.333	116	117	117.333	109	107.667	107	107.333	103.333	97.3333	105	96	97.3333	92.6667	90.3333	89.3333	88.3333	83.3333	84	83.6667	79.6667	79.3333	73.6667	76.3333	78.3333	74.6667	72.3333
678.28	214.333	202.333	200.667	189.333	190	179	172	172	166.667	161.333	159.333	151.333	151	150	147	140.333	135.333	130	126.667	125	123.667	125.667	122	115.667	113.667	113.667	106	103.667	102.333	103	99.3333	98	101.333	93	94	88	88.6667	89.6667	89.3333	83.3333	81.6667	80.3333	79.3333	77	73.3333	74.3333	72	74	69
679.036	210.667	200.333	195.667	191.333	188.333	176	172	167.333	163.333	158	160	146.667	149	145.333	147.667	137	134.667	130	127	121	125	123	119	115	109.333	108.333	105.333	104	101	100.333	99.6667	95	97.3333	94.3333	94	87.3333	87	89.3333	87	83	83	80.3333	77.3333	77.6667	72	73.3333	71	76	68.3333
679.791	210.667	201.333	193.667	190	184.667	176.667	171.333	164.667	159.667	157.667	154.667	146.667	150.333	142	145	135.333	134.333	128	128	119.667	121.333	122.333	116	114.667	108.667	109.667	102.667	106.667	102	96	97.6667	94.3333	96.3333	94.6667	92.3333	87	86.6667	85	87	82.6667	83.3333	78.3333	74.3333	76.6667	70.6667	73.3333	70	73	66.3333
680.547	210.667	202.667	189.333	186.333	181.333	176	167.333	167	155	157.667	152.667	143.333	145.667	144	140.667	134.333	134.333	128.333	123.333	118	120	118.333	117.667	113	109	111.667	101.333	107	103.667	97.3333	99	95.6667	95	94	90.6667	89.3333	89	83.3333	85.6667	81.6667	82.6667	79.3333	74	75.3333	73.3333	74	74.6667	70.3333	67.3333
681.302	211.333	201.667	189.667	184.333	177.667	174	167.667	165.667	154	156	149.333	146.667	144.333	145.333	135.667	129.333	130.667	127	119.667	120.333	117.333	117.333	115.333	111.333	110.333	112.667	102.333	106.667	103.333	97.6667	99	98.6667	98.3333	94	90	89.6667	88.6667	82	85.3333	83.3333	80.6667	78.3333	75.6667	77	75.3333	72.6667	74.6667	68	67.3333
682.058	204.667	194	189.667	180	172	172	160.333	160.667	151.333	151	147	139	137.667	142	131.667	126.333	126.333	127	116.333	117	117.333	112	110.333	107.667	107.667	109.667	102	103	100	95.6667	96	93.6667	92.3333	91.3333	87.6667	87	87.3333	81.6667	80.6667	82.3333	76.3333	76.6667	78.6667	74.6667	76.3333	71.6667	73.6667	68	65.6667
682.813	198	187.667	187.333	176.667	166.667	165.333	157.333	156	151.667	150	146	140	138	135.667	130.333	123.667	125.333	125	119.333	115.667	114	109	108.667	107.667	104	104.333	102.333	101.333	94	93.3333	92	88	89.3333	88.6667	86	83	81.6667	82.6667	78.3333	79.6667	74	76.3333	76.3333	73	71.6667	68.3333	68.3333	66.3333	62
683.568	195.333	179.667	184.333	173.333	162	165	152	154.667	150	143.667	144.333	134	136	131.333	127	123	124	122	117.667	112	113.667	107.667	106.333	104.667	101	103	97.6667	98	89.3333	92.6667	86.6667	86	83	83.3333	84	79.3333	77.6667	81	76	76	73	75.3333	76.6667	68	67.3333	66.3333	65.3333	64.3333	60.6667
684.323	194	180.333	176.667	170.333	162.333	159.333	150.667	153.667	145.333	144.333	143.667	136	135.667	130	127.667	124.667	122	115.667	116.667	108	111.333	108	108	106.667	100	100.667	96.6667	97	88.3333	90.6667	88.6667	86.6667	83	79.3333	81.6667	78.6667	73.6667	78.6667	76.3333	75.6667	73.3333	74.3333	74	68.6667	64	66	64.3333	63	61.6667
685.078	194.667	180	172	165.667	161	157.333	149.333	150.333	140.667	141.667	141.667	129	133.333	127.667	122.333	120.667	117.667	113.667	113.667	104	108.667	106.667	104.667	105.667	99	100.333	90.3333	93.3333	87.3333	88.3333	88.6667	87	83	78	79.3333	79.6667	72	75.3333	73	73.6667	74.6667	73	74.3333	70	64	65.6667	64	61.6667	60.6667
685.833	191.333	179.333	166.667	164.333	161	150.333	147.667	146	140	138.667	139	126.667	129	125	121.667	119.333	118	111.667	113.333	102	104.333	103.667	105.333	105.333	96.6667	98.3333	90	90.3333	88.6667	87	89	85	83.3333	79.3333	77	81.6667	73.3333	72.3333	70.6667	73.3333	73	71.6667	68.6667	69.6667	67.3333	64.6667	64	62.6667	60.3333
686.588	184.333	174	163.667	159.667	155.333	149.333	147.333	143	140.667	139	137.667	126	126	121	120.333	117.667	114	113	111.667	103.667	103.667	100	103.333	100.667	95.3333	96.3333	88.6667	90.6667	88.6667	86	84.3333	83.3333	83	79	76.3333	80.3333	72.6667	71.3333	70.3333	72.3333	71	69.3333	68.3333	67.3333	69.3333	63	62.3333	61.3333	59.6667
687.343	180.333	168	162	158.333	150.667	150.667	141.667	141.333	137.333	135.667	131.667	126.333	121.333	120	119.333	116.667	111.667	111.333	108.333	103	101	96.6667	101	96	96.6667	93	89.6667	87.6667	89.6667	85.3333	80.3333	82	79	77.6667	77	76	73	68.6667	71.3333	70.6667	66	65.3333	66	63.3333	67	60.6667	60.3333	59.6667	60
688.097	174	166	159	152	147.333	150.333	137	135.667	133.333	134.333	128.333	125	120.667	120	116.333	113	106.333	106.333	106.667	102	100.333	94.3333	98.3333	94.6667	96	89.6667	86.3333	86.6667	88	82.6667	77.6667	80.6667	75.6667	76.3333	75.3333	73.3333	72.3333	70.6667	71.6667	69	65	66.3333	69	61.3333	63.6667	61.3333	57	55	58.3333
688.852	172.667	164	153	149	146	145.333	134	130.667	127.667	125	123.667	116.667	116	119.333	111.667	108	104.333	103.667	102	98.3333	95	90.3333	93.6667	92.3333	92.6667	88	83	80.6667	83.3333	81.6667	76	79	72.3333	73	73.6667	70.6667	71	67	65.3333	64.6667	64	62.3333	65	59.3333	59.3333	57.6667	54.6667	51	54
689.607	168	160.667	151	141	143.667	136.333	131.333	126.667	123.333	120	121	114.333	115.333	112	107.667	104.333	100.667	101	100.667	96.3333	91.6667	88.6667	90.3333	90	88.3333	88	81	78.6667	79.6667	80.6667	74	76	72.3333	71.6667	68	68	67.3333	66.3333	65.3333	63	61.3333	61.6667	61	57	58	56.6667	51.3333	49	52.6667
690.361	166	153.667	147.667	138.667	139.333	129.667	129	127	118.667	118.333	119	111.333	111.333	105.333	106.667	102.333	98	100.333	96.3333	91.3333	87.6667	89	87	87.3333	83	86	78.6667	78.3333	75.6667	79	71.6667	74.3333	70.6667	68.3333	65.6667	62.3333	65.3333	61.3333	63	59.6667	57.6667	57.6667	55	54	56	52.3333	51.3333	48.3333	49.6667
691.116	165	150.333	147	136.333	138	129	127.667	124.333	116.333	117.333	120.333	112.667	110	104.333	106.333	101.667	100.333	97.3333	96	88.3333	90.6667	90	86.3333	85.3333	82.6667	83.6667	78.6667	79	76.6667	78.3333	72.3333	75	71.6667	69.6667	64.6667	59.6667	63.6667	63	66.6667	59.3333	54	60.3333	54.3333	53.3333	57	53.3333	54.3333	50	50.6667
691.87	162	149.667	142	139.333	136.333	131.333	129.333	121.667	115	117	119.667	112	107	105.333	105	101.667	100	94	93.3333	88.3333	89	90.6667	87	82.3333	81.3333	76.6667	76.6667	81	76.6667	76.6667	74	72.6667	69.6667	65.3333	66.6667	61.3333	63	62.6667	63.6667	59.3333	56.3333	58.6667	56	55	55.6667	50	57	51	50.3333
692.624	158.333	147	138.333	133.333	132.667	129.667	125.667	116.333	111.667	113.333	113.333	108.667	103.333	105.667	100.333	97.3333	97.3333	88.6667	91.3333	87.6667	87.6667	84.3333	83.3333	76.3333	80.3333	74	75	79	74.3333	72	72.3333	69	68.3333	62.6667	64.6667	60	57.6667	62	59.6667	57.3333	55.6667	54.6667	54.3333	56.6667	53	50	53.6667	50.3333	48.3333
693.378	154.333	143	136.333	130	127.333	124	120.667	113	109.333	110	108	106	100	99.6667	94.3333	93	92	88	89.6667	86	84	81.3333	82.6667	74.3333	77.6667	71	73.6667	75.6667	70.6667	70.3333	69.3333	66.3333	64	59.6667	61.6667	60.3333	54	58.3333	55.6667	55.6667	58.3333	53.3333	51.3333	53	50.6667	47.6667	47.6667	48	49.6667
694.132	150.333	140	133.667	126.333	125	118.333	116	108.333	108.333	106.667	106.333	102.333	98.6667	96.6667	92.3333	91	91.3333	87.3333	87.3333	83	84.6667	78.3333	82	75.3333	73.6667	74.3333	75.6667	74.6667	70.3333	68.3333	67	67	63	61.6667	61.3333	59.3333	53.6667	57.6667	54.3333	54.6667	55.6667	53.3333	51	52.3333	50.6667	51.3333	45.6667	47.3333	47
694.886	147.333	136.667	130	126	126.667	116.667	115.667	106.667	108	104.333	106.333	100.333	96.3333	91.3333	94	91.6667	90.6667	89.6667	85	80.6667	86.3333	81	79.3333	75.3333	75	74.6667	76	70	71	68	67	66.6667	61.3333	64.6667	63	60.3333	54.3333	57	58	56	57	56.6667	52	48.6667	49.6667	50.3333	45.6667	46.3333	47.6667
695.64	144.667	134.333	125	127.333	127	115.333	113.333	106.333	108	104.667	105.667	100	95.6667	89	94	90.6667	87.3333	86.6667	82	79.3333	82.3333	80.3333	75.3333	76	74.6667	74.6667	72.3333	71.3333	71.3333	65.6667	64.6667	65.6667	60.6667	64.6667	63.3333	59.3333	56.6667	60.6667	58.6667	56	54	53.6667	51.3333	50.6667	49.3333	50.6667	47.3333	44.6667	44
696.394	143	129.333	124	123.333	123	114	109.333	107	103	103.667	101.667	99.6667	93	87	93.6667	88.6667	83.6667	84.3333	78.6667	79.3333	77.6667	80	70.6667	74.6667	72.6667	73.3333	68	68.6667	68.6667	65.3333	63.6667	63.6667	59	61.6667	59.6667	56.3333	55.3333	58	58.6667	56.6667	53.6667	52.3333	51	48	48.3333	47	44	43	42.3333
697.148	137.667	129	122	121.333	119.333	113	104	104	101.333	97.6667	100	98	92	88	89.6667	87.3333	83	81.6667	79.3333	80.3333	73.3333	75.3333	69.3333	73.3333	70.3333	69.3333	64	68.3333	67.3333	63	62	61.6667	60.3333	57.3333	56.3333	54.3333	54.3333	55.6667	53.3333	52.6667	49.6667	49	50	48.6667	48.6667	46.3333	43.6667	42.3333	41.6667
697.902	135.667	128.667	120.333	116.667	117	114	102	101.667	97.3333	94.3333	95	95	88.3333	87.6667	86.6667	85.3333	82.3333	81	80.6667	79.6667	72.3333	72.6667	67.6667	70.3333	67.6667	68	64	65.6667	65.6667	60.3333	61	60.6667	60.6667	55	55	52.6667	51.3333	53.6667	49	50.3333	50	49.3333	52.3333	46.6667	48.3333	43.3333	40.3333	43.6667	40.6667
698.655	129.667	128.333	114	111	118	111	99.6667	99.3333	97	89	94	90	86.6667	83.6667	81.3333	81.6667	79.3333	79	79.6667	73.3333	70.6667	72.6667	68.6667	69.3333	66.3333	64.6667	60	62.6667	60.3333	56	58.3333	58	59.3333	52.6667	54.3333	51.6667	48.6667	52	46.3333	45.6667	48.6667	47	48.3333	43.6667	45	42	41	42.6667	41
699.409	127.667	122.667	112	109.333	114.667	107	100.667	102	97	92.6667	92	88.3333	86.6667	81	79.3333	79.6667	78	78.6667	75	72.3333	70.6667	71.6667	71	69.6667	64.3333	65	63	63.3333	58.3333	56.3333	59	58.3333	58.6667	53.6667	54	53.6667	52	54	49	45.6667	51.6667	48.6667	47	43.3333	44	42.3333	41	43.6667	41.3333
700.163	122.333	117.667	110.333	108	108	102	102.333	101	96.3333	89.3333	91	83	84.6667	81	79.3333	77.6667	78	77.3333	72.6667	71	70.3333	69	71.3333	66.6667	62.6667	63	62.3333	58.6667	56.6667	55.6667	58.6667	57.3333	56.3333	52.3333	53	52.6667	54.3333	49.6667	49.3333	45.3333	48.3333	47.3333	43.3333	43.3333	41.3333	42	41.6667	41.3333	41.3333
700.916	125	111.333	110.667	111.667	101	100.667	101	97	97.3333	90.3333	89.6667	82.3333	85	80.6667	80	78	79	76.3333	71.6667	71.6667	69.6667	65	69	65	64	63.3333	65.6667	60.3333	59.6667	55.3333	55	56.3333	57.3333	54.6667	55.6667	51	53.6667	49.3333	51	46.3333	48.3333	48.3333	43.3333	44.3333	44.6667	42	42	41	39.3333
701.669	123	110.333	109.333	107	98.3333	99.3333	99	92.3333	92.6667	87.3333	86	80	82.6667	78	77.3333	77.6667	73	70.3333	71.3333	64	65.6667	63.6667	64.6667	61.6667	61.6667	62.6667	63	55.6667	58.3333	55.3333	49.3333	54	53.6667	52	53.6667	47	49.6667	46.3333	49.3333	46.6667	43	45	41.6667	40.6667	43.3333	37.6667	39.6667	38	37.6667
702.423	119.667	108.333	109.667	104.333	97.6667	98.3333	93.6667	88.3333	93.3333	88.6667	83.6667	82.6667	82.6667	76.6667	74	77.3333	71.3333	68	68	62	63	64	63.3333	65.3333	61.3333	64.6667	62.6667	53.3333	59.6667	55.3333	48.3333	52	51.3333	50.6667	51.3333	48	47	45.6667	48	46.6667	44	45.3333	42.6667	39.3333	41.6667	39	39.3333	37.3333	35
703.176	112.667	110.667	106.333	100	97.3333	93.3333	91	87	86.6667	86	80.6667	79	77.6667	76.3333	73.3333	72.6667	67.6667	66.3333	67.3333	60	62.3333	60.6667	61	63	57	63.3333	59.3333	50	57.6667	53.3333	49.3333	49.3333	48.3333	46.6667	46.6667	45.6667	47	45	43.6667	45	40.6667	42	40	38.6667	37	38	37.3333	34.3333	34.6667
703.929	111	107.333	103	99.3333	95.6667	91.3333	88	80.6667	84	83.6667	80.3333	77.3333	72.6667	75.3333	72.3333	70.3333	72	67.3333	65.6667	63.3333	62.3333	59	60.6667	63.6667	59	59.3333	55	49	53.6667	50.6667	48.6667	49.3333	46.3333	47	46.3333	43.6667	45	42.6667	41	43	38.6667	40.6667	38.6667	39.3333	35	40	36.3333	34.3333	34
704.682	110.333	104	99	98	94.6667	91	87	79	81.6667	79.3333	78	74	72.6667	73	72.6667	69	70	66.6667	63.3333	61.6667	61.3333	59	59.3333	60.6667	57.6667	55	51	50.3333	48.3333	48.6667	49.6667	49.6667	49	47.6667	46	42	45	42.3333	42	41	37.3333	38.6667	37	38.6667	35.6667	37.3333	35.3333	33.3333	33.6667
705.435	106.667	98	96.3333	93	92	90.6667	84.6667	76.3333	79.6667	77	78.3333	72.6667	73.6667	70.3333	66.3333	68.3333	69	65.6667	60.3333	60.3333	60.3333	59.3333	57.3333	57.6667	56.3333	51.6667	47.6667	46.6667	44.3333	46	47.6667	50	47	45.6667	44.6667	43.6667	41.6667	40.6667	41	39.3333	36.3333	36.6667	37.6667	37.3333	34.3333	34.3333	32.3333	33	33.6667
706.188	102	97.3333	94.3333	91.3333	87	88	83	82.6667	78.3333	75.6667	74.3333	69.6667	73.6667	69	65.6667	64	65.3333	64.3333	59.3333	57.3333	58.6667	56.6667	55.3333	55.3333	53	52	49	46.3333	45	45.6667	48.3333	48	46.6667	41.6667	44	42.3333	40	40.3333	42.3333	38.6667	36.6667	37.3333	36.6667	35.3333	33.6667	32	33	32.3333	33
706.941	98.3333	98	91.3333	91.6667	84.6667	84.6667	82.6667	82.6667	75.6667	75.3333	72.6667	67.3333	71.3333	69.3333	65.6667	61.6667	65	62.3333	60.6667	56	57.6667	56.6667	53.3333	54.6667	53	53.6667	48	45.6667	46	45.3333	46.6667	46.3333	45.3333	41.3333	44.3333	41.3333	40.6667	42	42.6667	38.6667	36.3333	37.6667	38	35.6667	33	34	33.6667	32.6667	34.3333
707.693	98.6667	96.6667	89.6667	93	84.3333	85	84	81.6667	78	74.6667	67	68	69	71.3333	68.6667	61.6667	63.6667	63.3333	61.3333	55.6667	54	55.3333	52.6667	54	55	53.3333	49	47.6667	46.6667	46	46.3333	44.6667	45	41	42.3333	41.3333	41	42.6667	42	39.3333	35.6667	41.3333	36	34	34	34.3333	35	34	32.3333
708.446	102.333	99	89.3333	91.6667	87	85	83	80	80.6667	76	70	71.3333	70.3333	72	68	62.6667	64	65.3333	62	57.3333	54.6667	58	53.3333	53.6667	57.3333	52.6667	50	49.6667	49.6667	47.6667	46.6667	45.3333	45.3333	43.3333	41.3333	44.3333	43	45	41	40.6667	39	42	35.3333	36.6667	34.3333	37	36	34.6667	33.6667
709.199	105.667	97.3333	89.6667	87	83.6667	84	81	78	79	73	70.3333	70	70.3333	68.6667	65.3333	61.3333	61.6667	63.6667	61.3333	57.6667	55.6667	54.3333	53	50	56	50.3333	49.6667	47.6667	46.3333	45	44	42.6667	42.3333	40	37.6667	42.3333	39.6667	41.6667	37	40	38.3333	38.6667	33.3333	35.6667	33	34.6667	34.6667	33.6667	31.6667
709.951	104	94	90.6667	85.6667	80.3333	77.6667	76	76.6667	75	70.6667	70	65	68	65	63	59.3333	60.6667	61.3333	57.3333	54.6667	55.6667	52.3333	51.3333	50.3333	52.3333	50	49	43.6667	45.6667	44	42.3333	42.6667	41.6667	38.6667	38.6667	39.6667	40	39	35.3333	37.3333	39.6667	34.3333	34.3333	34.3333	31	36.3333	33.3333	31	30.3333
710.703	100.667	91.3333	89	84.6667	78	76.3333	74.6667	72.3333	71.3333	67.3333	68.6667	62	68	63.6667	62.6667	59.6667	60	59.3333	55.6667	53.6667	57.3333	52.3333	49.3333	49	50	50	49.3333	42.6667	44	42.3333	42.6667	42.3333	43	38	38	35.6667	39.6667	35.6667	35	37	39.3333	34	37.3333	33.3333	33	35.6667	31.6667	29.6667	28.3333
711.456	96.3333	89.3333	88.3333	83.3333	81	75	73.6667	72.3333	71.3333	68.3333	68	61.3333	65.6667	63.6667	62.3333	59.6667	61.3333	60.6667	54	53	55	53.6667	47	51	49	49	50.6667	45.6667	46	43.6667	44	44	44	40	40.6667	36.3333	39.3333	37.3333	35.3333	37	39.6667	37	37.3333	33.3333	32.3333	37	29.6667	31	29.6667
712.208	95.6667	86.3333	85.3333	82	80.6667	75.6667	74	70	71.3333	67	68	64	66.3333	61.3333	62.6667	58	60.6667	56	54.6667	53.3333	55.6667	52.3333	45.6667	48.6667	51.3333	48	49.6667	46	44.3333	43	45	43	41.6667	41.6667	38.6667	35.3333	38.3333	36	37.6667	35.6667	38	39	35.3333	33.3333	32	36	29.3333	31.6667	31
712.96	91.3333	79.6667	79	77.6667	76.3333	70.6667	70	65.3333	66	63.6667	64	58.6667	58	53.6667	59.3333	53	55	52	52.6667	48	49	47.6667	42	45.6667	46.6667	45	43	42	39	40	41	38	34.6667	37.3333	36.6667	36.3333	33.3333	33.6667	33	29.3333	32.6667	35	32	28.6667	26	28.6667	26.6667	27	28
713.712	91	79	76	75.6667	74.3333	69.6667	69.3333	63.3333	61.6667	61.3333	63	58.3333	56.6667	51.3333	56.6667	50.6667	52.3333	52	52.6667	45.3333	48.6667	45	42.3333	43.3333	44	43.3333	40.3333	40	37.3333	38.6667	38.6667	33.3333	32.3333	35	36	35.6667	32	32.3333	33.6667	29	32	33	29	26.3333	26.6667	25.3333	27	23	29
714.464	90	83.6667	75	76.6667	73.3333	70.6667	70	64.3333	63.3333	62.3333	63.6667	57.6667	55	53.3333	56	52.6667	52	52.6667	52.3333	48.3333	47.3333	47.3333	45	45.3333	43.3333	43	40	39.3333	38.6667	38	38.6667	35	35.3333	33	38.3333	37.6667	31.3333	33	30.6667	30.3333	33.3333	33.3333	28.3333	27.6667	27	23	28	23	30.3333
715.216	89.6667	85	77.6667	76.3333	76	70	70.3333	64.3333	64.6667	61.6667	62.6667	58.6667	59	55.3333	57.3333	53.3333	53	52	53.6667	48.6667	47.6667	47.6667	46	47.6667	43.6667	44	39.6667	38.6667	41	37	37	36.6667	36.6667	33.6667	37	36.6667	33	34	29	31.3333	36	33.3333	26.6667	28	28.6667	27	28	24.6667	30.3333
715.968	88.3333	82	75	73.6667	75	69	69	62.6667	66	62.3333	61.6667	58.3333	58.3333	54.6667	56.6667	55	53	49.6667	51.6667	50	46	46.3333	43.3333	48	45.3333	44.6667	41	38.6667	41	38.3333	37.3333	39.6667	35.6667	35	36	33.3333	34.3333	34	27.6667	30.6667	34.3333	32	28	29.6667	26.3333	28	28.3333	28	27.6667
716.72	86.6667	76.3333	72.6667	70	73.3333	67	68	63.3333	62.3333	59	59	53	57.6667	51	55.6667	52.3333	51.6667	51	51.3333	45.6667	45	45	41.3333	44.3333	44	42	38	40	38	40.3333	35	36.3333	33.6667	35.6667	34	31.3333	35	33.6667	28.6667	30.3333	31	29.3333	29.3333	27.6667	24.6667	28.6667	24.6667	26	24.6667
717.472	85.3333	76.3333	73.3333	70	73	68.6667	66.6667	65.3333	62.6667	58.6667	60	54	57.6667	52.3333	55	52.3333	54	52	52	46.3333	46.3333	46	43.6667	45.3333	44.6667	41.3333	40.3333	41	38	40.3333	37.6667	36	35.6667	37.6667	37.6667	30.6667	36.3333	36	31	34.6667	29.3333	30.3333	31	29.6667	25	29.3333	26.3333	30.6667	26.6667
718.224	81	72.6667	74.3333	67.6667	69	64.6667	63.6667	62.6667	58.3333	54	56	48	55.6667	50	52.6667	48	51.3333	49.3333	48.3333	43	42.3333	45.6667	43.6667	40.6667	40.6667	39	36.3333	39	35.3333	37	35	33	35	33	34.6667	31.6667	33.3333	33.6667	28	30.6667	27	28.6667	28.3333	27	24.3333	27.3333	23.6667	27.3333	23.3333
718.975	77	73.3333	72.6667	67.6667	69.3333	66	61.6667	59.3333	57	54	56.3333	52	55.3333	51	51.3333	48.3333	51	47	48.3333	44.3333	42.3333	45.6667	45.3333	40	40.3333	41.3333	39	39	39	34.3333	37.3333	34.3333	34	33	36.3333	31.3333	31.6667	34.6667	26.3333	31.3333	29.3333	30.3333	27.6667	27.3333	26.6667	28.3333	27	28.6667	23.3333
719.727	77	72.3333	71.3333	66	65.6667	65.3333	62	56.6667	55.6667	54.3333	55	50.3333	52.3333	51.3333	50	48	49.3333	46	47.3333	44	41.3333	42.6667	45.3333	38.6667	41.6667	40.6667	39.3333	39.6667	38	34	36.6667	32.3333	32.3333	31	33.3333	32.6667	30.6667	32.6667	26.6667	28	29.6667	29	28.3333	26.3333	27.6667	28	26	25.6667	22.3333
720.478	77	75	67.3333	68.6667	67.3333	66.3333	62.6667	57.3333	56.3333	57.3333	54.6667	52	49.6667	51.3333	51	48	49	45	48.3333	44.3333	43	43.6667	47	39.6667	39.3333	42	39.6667	40.6667	38	34.3333	37.6667	34.3333	34	33	34.6667	31.6667	32	32.6667	29.6667	30.6667	31.6667	30	30.6667	27.6667	29.6667	29	26.3333	26	23.6667
721.229	77	73.6667	68	67	65	61.3333	62.3333	56.6667	54.6667	57.6667	52	51.3333	47	50.3333	49.6667	46	48	43.6667	44.6667	43.6667	43.3333	40.3333	44.6667	42.3333	37.3333	39.3333	38.6667	37.6667	35.3333	36	36	35	35.3333	31.6667	32	30.3333	31	32.6667	30.3333	29	28.6667	28.6667	29.3333	27.6667	27.6667	28	24.3333	24.6667	24.6667
721.981	74.6667	69	63.6667	65	64	58	59	55.3333	52	55.3333	50	50.6667	45.6667	45.3333	47.6667	45	46.6667	40.3333	39.6667	43	41.6667	37.6667	40.3333	38	34	35.6667	34.3333	35	33.3333	36.3333	32.3333	33.6667	35	30.3333	30.3333	28	29.3333	30.3333	28	27.6667	26.6667	27.6667	25.6667	26.6667	27	24.3333	22.3333	21	21.6667
722.732	73.6667	66	65.3333	62.6667	62.6667	55.6667	55.3333	53	52.6667	53.6667	52.3333	51.3333	46	45.6667	47.3333	44.3333	45.3333	40.6667	40.3333	44.3333	42.3333	36.6667	39	37.3333	37.6667	34	36	34	34.6667	36.6667	30	32.6667	33.6667	31	29	28	27.3333	30.3333	27.6667	26	27	28	24.3333	26.3333	26	24.6667	22.3333	21	22.6667
723.483	73.3333	62.6667	61.6667	60.6667	62.6667	55.3333	52.6667	51	51.6667	52	53.6667	47.6667	44.6667	45	46.6667	44	44.3333	41.3333	41	42.3333	38.6667	35.6667	36.6667	35	36.6667	32	34.3333	34	33.3333	34.6667	28	30	30.6667	32	27.3333	26	27	26.3333	25	25.3333	27.3333	27	24.6667	24.3333	26	23.3333	22	21	20.6667
724.234	71	62	60.3333	58.3333	60.6667	53.6667	52.3333	48	51.3333	50.3333	52.6667	45.3333	45	48.3333	45	41.6667	42.3333	42.3333	40	41	39	38.6667	37.3333	36	34.6667	32	35	34.3333	32.6667	34.3333	27.3333	32	30	30.3333	27	27	26.6667	26.6667	25.3333	25.3333	27.3333	27.3333	26	24	24.6667	24.3333	22.6667	22.6667	23.6667
724.985	68.3333	61.6667	60	55.3333	57.3333	53	54.3333	50.6667	50	48	51	44	46.6667	46.6667	43	42.3333	43.3333	44	40	40	40	36.6667	36.6667	37.3333	32.3333	30.6667	32.3333	33	31.6667	32.3333	30	31.3333	30	28.3333	27.3333	28.3333	28.6667	26.3333	25.3333	26.6667	24	27	25	21.3333	24	22	21.6667	24	23
725.736	70	66	61.6667	54	55.3333	54	55.6667	51.6667	50.6667	46.6667	47.6667	42.6667	44	44.3333	40.6667	42	43	42	38.6667	39.6667	40.6667	39	36.3333	36.6667	30.6667	32	32.3333	32.6667	33.3333	30.3333	30.3333	30.6667	29.6667	28.3333	27	31.6667	28.6667	28	27.3333	26.6667	24.6667	27.6667	24	22.3333	23.6667	20.3333	20.6667	23.6667	24.3333
726.487	68.6667	66.3333	63.6667	54	56	54	57.3333	52	49.6667	46.3333	46.6667	43.3333	43	42.6667	39.6667	42.3333	42	41	38.3333	38	39	36	36.6667	35.6667	32.6667	33.3333	31.3333	33	33.6667	28.6667	32	28.6667	29	27.3333	26.6667	29.6667	27	26.6667	28	25	23	28	24.6667	22	22.6667	20	18.6667	23.3333	22
727.237	67.3333	65.6667	61.6667	54.3333	57.6667	52.6667	53	47	45.6667	47	44.6667	42.6667	41.6667	39.6667	39.6667	40.6667	38.3333	38	35.3333	35	35.3333	35	34.3333	33.3333	33.6667	33.6667	31.6667	32.3333	32.3333	26	28	25.6667	26	27.3333	24	26.6667	23.6667	26	25.3333	22.3333	23.6667	24.6667	23.3333	20.6667	21.3333	20	18.3333	21.6667	19
727.988	64	62.3333	57.6667	54.3333	58	53.6667	51	45.6667	43.6667	47.3333	45.3333	43.6667	43.3333	40	39.6667	39	37.6667	37.6667	33	33.6667	34.6667	33.6667	35	30.6667	35.3333	32.6667	32.3333	30.6667	29.6667	24	27.3333	25.6667	25.6667	23	23.6667	25	23.3333	25	25.3333	20.3333	23	21.6667	22.3333	20.6667	19.3333	21.6667	19	20.3333	18.3333
728.739	65.6667	63.3333	56	55	56.6667	56.6667	49.6667	44.3333	41.3333	47	46.3333	42.6667	44	37.6667	41.6667	38.6667	38.3333	37.3333	34.6667	34.6667	36	35	33.6667	32	34.3333	33.6667	32	29.3333	29.6667	25	27	24.6667	24.6667	24.6667	25.3333	25.6667	24	25	23	21.6667	23.3333	20	21.3333	19.6667	18.6667	21	18.3333	19	18.6667
729.489	65.3333	60.6667	54.6667	54	53.3333	54.6667	52	46.6667	44.6667	45	47.3333	42	43.6667	39.6667	39.3333	41.3333	41	37.6667	34.6667	33	35.6667	35.3333	34.6667	32.3333	32.6667	32.3333	30.3333	28.3333	30	26.3333	26.6667	23.6667	26.3333	22	28	24.3333	24.3333	24	22.6667	22.3333	21.6667	20	24.6667	22.3333	18.6667	21.3333	17.3333	19.3333	18.6667
730.24	63	59.6667	55.6667	55	51.6667	51	50.6667	47.3333	42.6667	44.3333	45.3333	40.3333	43.6667	38.3333	39.6667	42.3333	41	40	35.3333	33	35.6667	34.6667	32.3333	34	32	32.3333	29	27	29.6667	29.6667	27	23.3333	25.6667	22.3333	29	22.6667	25.3333	22.3333	21	22.6667	20.6667	20	25	21	20	20.3333	18	19.6667	17
730.99	62	57.3333	55	53	50.3333	48.6667	49.3333	50	46	44	44.3333	41	41	40.3333	37	41.3333	41.6667	40.3333	34.3333	32.6667	34.6667	33.3333	31.6667	32.3333	33.3333	32.3333	28.6667	27.3333	28.6667	29.3333	25.3333	25	29	23.3333	27.3333	22.6667	26.3333	22.6667	22.6667	22.3333	21	20.6667	25.6667	21.6667	21	20.3333	19.3333	21	17.6667
731.74	61	57.6667	53.6667	53.3333	50.3333	50	47.3333	48.6667	44.3333	42.3333	41	39.6667	38.6667	40	38.6667	39	38.3333	38	32.6667	33.6667	34	31	30	30.6667	31.6667	31.3333	28	26.3333	27	28.6667	26.3333	26	26.6667	24.6667	25.3333	24	25.3333	21.3333	24	19.6667	21	20.6667	19.6667	19.3333	20	18.3333	19	19	17.6667
732.49	60	56.6667	55.3333	50	51	50	47.6667	46.6667	46	41	42.6667	40	39	41.3333	38.3333	39.3333	36.6667	36.3333	33.3333	35	33.6667	30.3333	30	29.3333	30	29.6667	27	28.3333	28.6667	27.3333	26.3333	27.6667	28	25.6667	24.6667	25	23	23.3333	23.6667	22	21.6667	21.3333	17	19.3333	19.6667	18.6667	17.3333	19	17.6667
733.241	58	57.3333	54.3333	51.6667	53.3333	49.6667	49	46.3333	45	43.3333	41	40	39	40.6667	40	41.6667	34.6667	37.3333	33	35	32.6667	32	31.6667	30.6667	28.6667	28	27.3333	26.6667	29.3333	25.6667	27.6667	27.3333	24.3333	23.3333	25	25.3333	23.3333	24.3333	25	23.3333	22	20.3333	16	18.3333	18.3333	19	18.6667	19.6667	16
733.991	61	58	55	51	54	49	48	47	45	43.6667	43.3333	40.6667	39	41	38.3333	44	35.6667	37.6667	32.6667	35	34	33	33	29.6667	28.6667	27.3333	29.6667	26.3333	31.6667	27	28	26.6667	25.6667	24	25	25.6667	23.6667	26	24.6667	26	22.6667	22.3333	18.6667	18.6667	18.3333	20.3333	19.3333	21	17.6667
734.741	61	56.6667	52.3333	51.6667	50.6667	48.3333	47	46.3333	44	42.3333	42.3333	39.6667	39.3333	40	38	40.6667	36.6667	35	32	32	35	32.6667	33.6667	30	28.3333	27.3333	29.3333	25.3333	29.6667	26.3333	28.3333	24.6667	24.3333	23	24	23.3333	23.3333	25	25	23.3333	20.6667	22	21	18.6667	16.3333	19.3333	19.3333	19.3333	17.6667
735.491	61.6667	55.6667	51.6667	51.6667	48.3333	47.6667	46.3333	44.6667	45.6667	40.6667	42.6667	40.6667	41	40.3333	37	38.6667	37	36.3333	33.3333	32.6667	35	31.6667	34	29.3333	28	27.3333	31.3333	26.6667	30.3333	27.6667	28.6667	25.6667	25.6667	24.3333	23.6667	24	22.3333	25.3333	24.3333	24.6667	20	21.6667	20.3333	20	16.6667	21	21	19.3333	19.3333
736.24	59.3333	54.3333	49.3333	51	48.6667	45.6667	46	42	45.3333	41	40.6667	41	40.6667	39	37	35.3333	35.3333	37.3333	34.6667	31.6667	33.3333	30	32.3333	29.3333	28	26.6667	29.6667	28.3333	26.6667	24.6667	27.6667	25.6667	26.3333	24.3333	24	22.6667	23.6667	24.3333	21.6667	22.6667	19	19.3333	20.6667	20.3333	16.6667	21.6667	21.3333	18.3333	17
736.99	61.3333	55.6667	50.3333	50.3333	51	45.6667	46	43	46.6667	43.6667	38	43	39.6667	41.3333	37.3333	37.6667	36	37.3333	35.6667	34	32.3333	31.6667	32.3333	31	27.3333	28.6667	30.3333	29.3333	26	25.6667	27.3333	25	26.3333	26.3333	23	25	26	23.6667	22	24.6667	20.3333	20	22.3333	21.3333	19	22.6667	21.3333	20	17.6667
737.74	61.3333	57.3333	54	51.3333	51.3333	44.3333	44.3333	41.6667	44	44	38.6667	41.6667	38	41.3333	37.6667	38.3333	36.3333	32.6667	35	33.3333	33	32.3333	29	29	28	29.6667	28.3333	31	24.6667	25	27.3333	25	25.6667	27.3333	22.6667	23.3333	26	24	22.3333	22.6667	20.6667	21.6667	24.6667	21	20.6667	23.3333	19.6667	20	17
738.489	59	56	54	53.3333	50.6667	46.3333	43.6667	43	41.6667	47	37.3333	42	39	42.3333	37	37.3333	39.3333	33.3333	34.6667	33.3333	35	33.3333	29.3333	29	29.6667	32.3333	28.3333	32	26.3333	27.3333	27.6667	26	23.3333	27.6667	22.6667	23.6667	25	24	24.3333	24	21.3333	23.6667	24.6667	20.3333	24	21.6667	19.6667	21.3333	19.3333
739.239	57.3333	57.3333	57	52.6667	51.3333	47.6667	44.3333	44.6667	41.3333	46.3333	40.6667	42.6667	39	41	38	37.3333	40.6667	35.6667	32.6667	33.3333	33.6667	32.6667	31	27.6667	33.3333	31.6667	28.3333	32	29.3333	29	26.6667	27	24.3333	27	24.3333	22	24	25.6667	25.3333	24.6667	22	23.3333	23.6667	21.3333	25	23	20.6667	21	19.3333
739.988	55	54.6667	52.6667	50.3333	49.3333	48.3333	42.6667	41.6667	41	44.3333	39	41	36.3333	38.6667	36.3333	33.3333	40	35.6667	31	33.3333	31	30.6667	32	27.3333	32	30	26	29.3333	26.6667	29.3333	27.6667	24.6667	24	23	22	21.6667	22	23	23	23.3333	22.3333	20.6667	20	22.3333	22.3333	19.6667	16.6667	19.6667	18.3333
740.738	57.6667	55.3333	54.3333	48.6667	48	48.3333	44	42	43.3333	43.6667	40	41.6667	38.6667	38.3333	38	34.3333	38.6667	33.6667	31.6667	35.3333	31.3333	31.6667	32.6667	29.6667	34.3333	30.6667	26.6667	29.3333	27.3333	29	27.3333	24.6667	26.3333	23.3333	21	23.3333	22.3333	23.6667	23.3333	23.3333	23.6667	20.3333	20.3333	24	20.6667	21	18	18.3333	19.3333
741.487	56.3333	52.3333	50	48.3333	47	48	43.3333	38.3333	43.3333	41	41.3333	40.3333	38.6667	38.6667	39.3333	33.6667	36	32.3333	32.6667	36.3333	32.3333	32.3333	32.6667	32.3333	33.3333	29.6667	26.6667	29.6667	25.3333	27.3333	28.3333	25.3333	28.3333	24.3333	21.6667	24.6667	24	23.6667	22.3333	20.6667	24.6667	21.3333	19.6667	24	19.6667	21.3333	17.3333	19.3333	20.3333
742.236	59.3333	51.3333	52	50	46.3333	49.3333	46.6667	42	44.3333	39.6667	43	40.3333	40	40.3333	42.3333	38	35.6667	34	32.6667	35	33.6667	33.6667	32.3333	32.6667	34.3333	29.6667	28.3333	30.6667	28	27	27.6667	26.6667	29	27.6667	22.6667	23	26.3333	23	24.3333	22	24	22.6667	21	22.6667	20.3333	23.6667	21.3333	19.6667	22
742.985	57	52	50.6667	50.6667	45.3333	49.6667	46.6667	41.3333	42.6667	37.3333	44	39.3333	37	39.3333	42	37.6667	34.6667	34.3333	33	34.6667	32	35	32.6667	31.3333	33.3333	29.6667	28.6667	29.6667	27	26.3333	28.6667	27.6667	28.3333	26.3333	24.3333	22	26	21	23.3333	21.3333	24.3333	22.3333	21.3333	22.6667	21	23.6667	20	18.3333	18.6667
743.734	56.6667	50.3333	52	50.6667	43.6667	47	43.6667	40.6667	41	35	40	37.3333	37.3333	36.6667	37	36	33.3333	33.3333	31.6667	32	31.6667	31.6667	29.6667	27.6667	31	31	27	27	24.3333	24	27.3333	26.3333	24.3333	25.3333	22.3333	19.6667	23	20.3333	21	23	20.3333	20.6667	20.3333	20	19.3333	21.6667	19.6667	17.6667	16.3333
744.483	53.6667	50.3333	49.6667	47.3333	43.3333	44	40.6667	39.6667	39.3333	35.6667	39.3333	38.3333	36.3333	35.6667	32.6667	34.3333	29.6667	32.6667	31.6667	31.6667	31	31	30	28	28.3333	31.3333	26.3333	26.3333	24	22	24.3333	23.6667	24	23.3333	22	22	21.6667	20	19.6667	20.6667	19	19.3333	19.3333	18.6667	19	19.6667	19.6667	17	16.3333
745.232	53.6667	48.3333	49	46.3333	43.3333	41.6667	38.3333	37	38	36	37.6667	35.3333	34.6667	34.3333	30	32.3333	29.3333	30.3333	30.6667	30.6667	31	29	28.6667	27.6667	25.6667	28	24.3333	26.6667	23.3333	23.6667	23.6667	22	23.6667	23.6667	20	21.3333	20.6667	20.6667	18.6667	20.6667	17	18.3333	18.6667	18.3333	17.6667	17.3333	19.6667	17.6667	16.6667
745.981	55.6667	47	46.3333	46.6667	41.3333	42	40.3333	37.6667	37	39.3333	38.6667	36.6667	35	34	32.3333	31.3333	26.6667	29	30.3333	29.6667	31	30	27.6667	29.3333	25.6667	24.3333	24	28	25.6667	25	22.6667	21.3333	24.3333	22.3333	19	22.6667	21.6667	19.6667	19	19	17.3333	19	19.3333	16.6667	17.6667	17	18.6667	16.6667	17.3333
746.73	53	47.3333	44.3333	46.6667	40.6667	40.6667	39.6667	37.3333	36.6667	38.6667	36.3333	34.3333	34.6667	33	31.3333	29.6667	29	27.6667	30	28.3333	29	29.3333	25	28	25.6667	23.3333	24	25	25	26.3333	24	23	23.3333	21.3333	19.6667	21	20.3333	20.6667	19	19.3333	17.6667	18.3333	19.3333	17.3333	19.6667	17	16.6667	16.6667	15.6667
747.478	52	46.6667	43.3333	43	39	41	38.6667	37.3333	37.6667	38	38	34.6667	34	33	33.3333	28.6667	30	29	30	26.6667	26.6667	28	24.6667	27.6667	24	23	24	21	25	22.6667	22.6667	21	22	21	19	21.3333	19.3333	20	19.3333	20.3333	17	18.3333	17.3333	16	19	16.6667	17	15	16.3333
748.227	47.6667	48.6667	42.6667	40	38	41	37	37	37.6667	36.3333	35	32	30.3333	31.6667	31.3333	28.6667	31.6667	28.6667	28.6667	27	25.3333	28	24.3333	25.6667	23.3333	24.6667	23.6667	19	22.3333	22	21.6667	20.6667	20.3333	21.3333	19.6667	18	18.3333	19.3333	18.3333	19.6667	17.6667	16.6667	14.6667	17.6667	17.3333	16.3333	16	15.6667	14
748.976	47	48	43.6667	38.6667	38.3333	40	37.3333	36.6667	37.3333	36.3333	34.3333	32	32.6667	31.6667	32	29	31	29.3333	29	27.6667	26	28.3333	25.3333	25.6667	23.3333	23.3333	23.6667	19	22.6667	21.6667	21	21.3333	19	23.3333	19.6667	18	18	18	17	19	17	16.3333	13.3333	17.3333	14.6667	17	15	14.6667	13.3333
749.724	46.3333	48.6667	43.3333	40	39.3333	40.6667	38.6667	38.6667	35	38.3333	31.3333	30.6667	32.3333	33.6667	32	30.6667	31.3333	29.3333	29	30	27.6667	28.6667	25.3333	26	24.3333	24	24	22.3333	24	24	21	25	19.6667	24	19.6667	18.3333	18	20	19	17.6667	18.6667	16.6667	13.6667	18	14.6667	19	14.6667	17.6667	13.3333
750.472	47.3333	46.3333	44.3333	41.6667	39.3333	37.3333	39	37	35.3333	38.3333	32.3333	31	32.6667	34.3333	32.3333	31	31.3333	30.3333	31.6667	30.6667	28	26.6667	26	24	25.3333	22.6667	25.3333	24	27	23.6667	23	24.6667	21.6667	22.6667	19.3333	21	18.3333	19.6667	20	17.6667	17.6667	18.3333	16	18	16	17.6667	16.3333	17.3333	15.3333
751.221	49.6667	45.6667	43.3333	40.6667	38.6667	37	36.6667	37.3333	33.6667	37.6667	33	29.3333	31	32.3333	32.3333	30	30.3333	27	31.6667	29	28.3333	25.3333	26.6667	24.6667	25.6667	23.3333	26	25	26	24	22	23.3333	22.3333	20.3333	18.3333	21.6667	18.6667	19.6667	20	18.6667	18.3333	19.6667	16.3333	17.3333	16.6667	15.6667	16.3333	16	15.3333
751.969	48.6667	47.3333	44.3333	39.3333	37.6667	36	34.3333	36.3333	35	32.3333	32.6667	28.6667	32.3333	31	31	28	29.6667	28	31	28.6667	27.6667	24.6667	27	23.6667	26	24	26.3333	24	25	24.6667	22.3333	21	23.3333	17.6667	18.6667	20	20.3333	19	16.3333	17.6667	17	16.6667	15.6667	18	16.3333	15.3333	14.3333	16	14.6667
752.717	47.6667	45.6667	44	37.6667	39.6667	38.3333	32.3333	37.6667	34.3333	34.6667	32.3333	29.6667	32	29.3333	30.3333	28	27.6667	29	29.6667	27.3333	26.3333	26.3333	26.3333	25	22.6667	25.3333	26.3333	24.6667	23.6667	24.3333	21	21.6667	21.6667	19.6667	18.3333	20	20.6667	18.6667	16.3333	17	17.6667	15.3333	15	17.3333	16.3333	16.3333	13.6667	17	14.3333
753.465	45	42.3333	42.6667	38.3333	38.6667	39.6667	31.6667	36	33.3333	33.6667	30.3333	30.3333	30.6667	28	29.3333	28	28.6667	31.6667	26	27.6667	25.3333	25	23.6667	25.3333	22	24	25	23.3333	21	23.6667	21.3333	21	20.3333	21	18.3333	16.6667	19.6667	16.6667	15.3333	18	16.6667	15	16.3333	17.6667	16	17.3333	14.6667	18.6667	13.3333
754.213	47.6667	41	43	39	38.3333	40.6667	33	34.6667	35.3333	36.6667	31.6667	34	30.6667	29.3333	30.3333	30	28	31	25.6667	27	25	26.3333	22	27.3333	24.6667	23.6667	25	23	21.6667	23.6667	22	22.3333	19.6667	21.6667	19	19	21.3333	16	18.3333	19.3333	18.3333	17.6667	18	16	16	17.6667	16.6667	17	14.6667
754.961	47.6667	42.6667	43.6667	40	38.6667	40.3333	33	34	34.6667	34.3333	31.3333	32	31	31.3333	30.3333	30.6667	27.6667	30.6667	25.3333	25.3333	26.6667	24.6667	23	28.3333	27	24	25	22.3333	23	25.3333	24	22.6667	20	21	19.3333	19	20	16.3333	18.6667	19.6667	17.6667	19	18.3333	17.3333	17	18	16	16	15.6667
755.709	46.3333	44	43.6667	39.6667	38.6667	39.6667	34	34.6667	36.3333	34.6667	34.6667	31.3333	31.6667	35	30.3333	31.3333	26.3333	30	27.6667	26	27.3333	24.6667	24	26	26.6667	24	25.6667	24.6667	25.6667	26	23.3333	21.6667	22.6667	19.3333	19.3333	20.3333	21.6667	17.6667	19.3333	17.6667	19	19.3333	17	16.3333	16.3333	17.3333	14	14	17.6667
756.456	42.6667	41.6667	39.3333	38.6667	39.3333	37.6667	33	33.6667	32.6667	32.3333	34.3333	28.6667	32	31	28.6667	30.6667	25.6667	29	28	25.3333	28.6667	24.6667	22	25	22	25	23.3333	24.3333	23	24.3333	22.6667	21	21.6667	19.3333	18.6667	19	19.3333	19.3333	17.3333	16	17	18	15.3333	16	14	16.3333	13.3333	12.6667	16.6667
757.204	42.3333	41.3333	36.3333	38	36	37.3333	33.3333	32.6667	32.3333	32	36	27.6667	30.6667	30.6667	29	28	28.3333	29	28	25	26	25.6667	21.6667	25	22.6667	24.3333	23	23	20	24	22	21.3333	22.3333	19	18	18.6667	20.3333	19.6667	17	14	17.6667	17.6667	14.6667	15.6667	13	15.3333	13.3333	13	15
757.952	45.3333	40.6667	38	38	36.3333	37	33	32	31.6667	33	34.6667	27.6667	32	28	31	27	30	29.6667	27.3333	26	26.3333	27	21.6667	26.3333	22.6667	24.3333	23.6667	23	19.3333	23.3333	24.3333	21.6667	21	20.6667	19.3333	21.6667	20	20.6667	17.6667	15.6667	16.6667	16.3333	14.3333	18	12	15.3333	16	15	13.6667
758.699	45.3333	40.3333	37.6667	38.3333	33.3333	36.6667	33	33	32.3333	34	32	27	30.6667	30	29.6667	25.3333	30	29	27.3333	23.6667	24.3333	24.6667	25	25.6667	22	21.6667	23.3333	21	21.3333	22	22.6667	20.6667	18.6667	20.3333	17.6667	21	19.6667	18	17	16.3333	16.6667	16.3333	15.3333	18.6667	15	15.6667	14	15.3333	14
759.447	44	39	38	36.6667	34.6667	35.3333	32.3333	32.3333	32	33.6667	30	29.3333	31.3333	27.3333	28.6667	26.3333	27.6667	25.6667	27	24.3333	25.3333	25	26	23.3333	22	20.3333	22.6667	21.6667	21.3333	19.3333	20.3333	22.3333	16.6667	20	16.3333	19.3333	18.6667	17.3333	17.3333	20	17	14.6667	15.3333	18.6667	15	16	13.6667	14	15.3333
760.194	40	38	33.6667	36.6667	32.6667	33.6667	32.3333	30	31.3333	31.6667	30	29.3333	29	25.3333	25.6667	25	24.6667	24	26.3333	21.3333	23	24	25.3333	22	20	19	19	20.3333	20.3333	18.6667	16	23.6667	13.6667	19.3333	15	15.6667	17.6667	16.6667	17.6667	18	16.3333	15.6667	14.3333	17.6667	16.3333	17.3333	11.6667	12.3333	15.3333
760.941	36.3333	35.6667	32	35.3333	32.3333	31	31	29.3333	29	28.3333	31	28.3333	25.6667	23	25.6667	24	21.3333	23.3333	24	20.6667	19.6667	22	22.6667	19.3333	19.6667	17.3333	19.3333	21	18.6667	17.3333	16.6667	21.3333	15	18	14.3333	13.6667	15.6667	17.6667	16.6667	16	14.6667	15.6667	11.3333	14	12.6667	14.6667	11.3333	11.3333	14
761.688	34.6667	35.6667	30	34.3333	31	29.3333	30	30.3333	28.3333	25.6667	29.6667	26	24	24	25	21.6667	20.6667	24	23.3333	20	18.6667	19	19	18.6667	17	19	17.3333	19.3333	18.6667	18.3333	16.3333	16.6667	15.3333	17.3333	15.3333	15.3333	14.3333	18	14.3333	12.3333	12.3333	15	11.6667	12.3333	10.3333	14.6667	11.6667	10.6667	11
762.436	33.3333	34.3333	32.6667	33	29.6667	29.3333	28.3333	31	26.3333	26.3333	28.6667	24.6667	22	25.3333	25.6667	21.6667	21	22.3333	23.3333	20	18.6667	17.6667	18.6667	18.6667	17.6667	19.6667	17.6667	19.6667	20	15.6667	17	15.3333	15.6667	15.6667	14	16.3333	12.6667	16.6667	13	12.3333	12.3333	14	12.3333	11	10.3333	13.3333	11	10.3333	11.3333
763.183	35.6667	34.3333	34.3333	33.3333	31	29.6667	28.6667	31	26.6667	29	27.3333	26	25	24.6667	25	22.6667	23	22	23.6667	21.6667	20.6667	19.3333	18	19.6667	19	20.6667	17	19.3333	20	16.6667	16	16.3333	15.6667	17.3333	15.3333	17.3333	12.6667	14.6667	12.6667	13.6667	12.3333	14	15	14.6667	13	14.6667	12.6667	12	12.6667
763.93	35	33.3333	34.3333	34.3333	30.3333	30	29.3333	28.6667	24	29.3333	26.3333	25	25	24	24.3333	23.3333	24	20	23	21.6667	19.3333	21	18.6667	21	19.6667	18.6667	17.6667	20.6667	18	16	15.3333	15.6667	14.6667	16.3333	15.6667	16.6667	14.6667	13	13.6667	13	13.3333	13.3333	13.3333	13.6667	14.6667	13	11.3333	11.3333	13
764.676	34	34.6667	34.3333	33.3333	32	30	30	29.3333	24	29.3333	26.3333	25	27.3333	24	23.6667	24	24	23.3333	22.6667	21.3333	19.6667	21.6667	20.3333	22	21	18.6667	18	20.3333	16.6667	17	15.3333	15.3333	15.6667	17.3333	15.6667	15.3333	15.6667	13.3333	12.3333	12.6667	14	12.6667	15.6667	13.6667	15	14.3333	12.6667	14	12.6667
765.423	31.3333	33	32	29.3333	31.6667	28.3333	27.6667	26.3333	23.6667	26.3333	23	21.6667	24.3333	23.6667	21	21.3333	20.6667	21.6667	20.6667	20.3333	19	20	19.3333	21	19.6667	16.6667	17	19.3333	15.3333	15.6667	14.6667	14.6667	14	14.3333	15.3333	13.3333	15.3333	12.6667	13.3333	11.6667	13.3333	11	13	10.3333	13	12.6667	10.3333	13	10.6667
766.17	31.6667	31.3333	30.3333	27.3333	29.6667	26.3333	29	26	24.6667	28	24	20.6667	25.3333	23	21	21.3333	20	23.3333	21	18.6667	18	17.3333	21.3333	19.6667	18	15	15.6667	17.3333	17.3333	15.6667	15.6667	15.3333	14.3333	15	13.3333	12.3333	14.3333	12.6667	13.3333	14.3333	12.6667	12	13	10.6667	12	13	12	13	11
766.917	32.3333	29.6667	27.3333	26.3333	28.6667	26	29	25	23.6667	27	21.6667	18.6667	25.3333	22.3333	23	21	20.3333	21.3333	19.3333	19.3333	17	16.3333	18	17	17	15.6667	15	15.6667	18	16	15	16.3333	12.3333	13.6667	13.6667	12.6667	14	12.6667	14	14	10.3333	12.3333	10.6667	10.6667	10.6667	11	11	12.3333	11.6667
767.663	34	30.3333	28.6667	27.6667	27.6667	26.6667	29	24.3333	21.6667	27.6667	22.6667	20.3333	27	22	25	23	21.3333	21.3333	19.6667	18	16.3333	16	20	16.6667	18	17.3333	14.6667	17	18.6667	16.6667	14.3333	18	13.3333	14	14.3333	14.3333	14.3333	12.3333	12.6667	14	11.6667	12.3333	12	11.6667	10.3333	11.6667	11.6667	12	12
768.41	34.3333	31.3333	30.6667	29.6667	28.6667	29	27.6667	25.6667	23.3333	26	20.3333	20	25.6667	20.6667	25.3333	23.3333	21.3333	22.3333	20.3333	20	16.6667	16.6667	17	18	18.6667	18	14	17.3333	18.3333	16.3333	12.6667	18.3333	13.6667	14	14.3333	15	14.3333	12.6667	13.3333	12	12	12	13.6667	12.3333	11	12.3333	10	13	12
769.156	34	30.3333	29.3333	26.6667	28.3333	28.3333	24.6667	23.3333	22.6667	23	18.6667	21	23.3333	18	23.6667	21.6667	19.6667	20.3333	20.3333	18	15	16	16.3333	17.3333	17.6667	16	13.3333	16	15	16	13.3333	14	14.6667	14.3333	14.3333	14	14	12.6667	12	9.66667	12.3333	11.3333	12.3333	12.3333	10	11.6667	8.66667	10.6667	11.3333
769.903	33.6667	31.3333	28.6667	28	28.6667	27.3333	25.3333	24.6667	25	23	20.6667	22	21.6667	19.3333	24	21.6667	22.3333	21.3333	20.3333	18	16.6667	18	17	17.3333	17.3333	16	14.3333	15.6667	15.6667	15	13.3333	11.6667	15	16.6667	13.6667	13.3333	16.6667	14.3333	13.6667	10	12	13	12.6667	13	11.6667	10.6667	9.33333	11	11
770.649	33	30.3333	28.6667	25.6667	29.6667	24	23.3333	23	23.6667	22.6667	19.6667	23	20.6667	21.3333	22.3333	21.6667	22	20	18.3333	16.6667	18.6667	17.6667	19.6667	17	16.3333	15.6667	14.3333	15	15	15.3333	14	11.6667	13.3333	15.6667	14.6667	13	16	14.3333	12	11	11.6667	12.3333	11.3333	12.6667	12	8	10	10.3333	10.3333
771.395	33	30.6667	29.6667	27.6667	30	22.3333	24	26	24	25	20.3333	22.6667	21.3333	24.6667	22	20	20.3333	20.3333	19	18.3333	20.3333	19	21.3333	18.6667	15.6667	16.3333	13	16	16.6667	14.6667	13.6667	13.3333	15	15.6667	15	14	17.6667	14	12.3333	12.3333	12	12.6667	11.6667	12.3333	12	8.33333	11.3333	10.3333	9.33333
772.141	31.6667	29	28	26.6667	28.3333	22.3333	23	25.6667	22	24.3333	19.6667	20.3333	20.6667	24	21	19	18.3333	19	19.6667	18	20	17.6667	19	17	14.6667	16	12	16	14.6667	14	14.6667	13.3333	14.6667	15.6667	13.6667	13.3333	15	14	11.6667	12.6667	11.6667	11	12.3333	11	10.3333	9.33333	12	9.33333	9.33333
772.887	32.3333	29.3333	27.3333	25.6667	25.3333	25	23	25.3333	20	24.3333	20.6667	21	21	23	22.3333	17	17.3333	17.6667	21.3333	17.6667	19.3333	18.3333	16.3333	16.3333	16.3333	14.6667	13.6667	16.6667	14.3333	12.3333	14	14.3333	16	16	13.6667	13	15	13.3333	13	11.6667	12.3333	12.6667	12.6667	12	11.6667	11.6667	11.6667	10.6667	9.66667
773.633	31.3333	29.3333	27	25.3333	25	25.3333	25	23	21.3333	23.6667	20.6667	21	19.6667	22.6667	21	19.3333	20.3333	18	21	17.3333	19.3333	17.3333	14.6667	17.3333	18.3333	13	17	17.6667	15.3333	12.3333	14.6667	15.6667	14.6667	15	13.3333	12.3333	13.6667	14	13.6667	12	12	12.6667	14.6667	10	14.3333	11.6667	12	12	10.3333
774.379	30.6667	28.3333	28	24.6667	22.3333	25.3333	26	22.3333	21.6667	23.3333	18.3333	19	18	20	20	19	19.3333	17.3333	18	16.3333	17.6667	16.6667	14.6667	17.6667	16	13.3333	16.6667	16.3333	15.3333	11.3333	12.3333	15.3333	12.3333	12.6667	12	12.6667	13	12.6667	13	10	9	13	12.3333	11	12.6667	11.6667	10.3333	12	9.33333
775.125	26.6667	26.3333	25	26	22	23	25	19.6667	23	19.3333	19.3333	17	17.6667	18.6667	18.3333	18.6667	19	18	16	18	16	14.3333	14.3333	16.6667	14	14	14.3333	15.3333	15	12	11	12.3333	10	10.6667	11.3333	12	10.6667	11	10.6667	8.66667	8	10	12	8.33333	9	10	9.33333	10.6667	7
775.871	26	23.3333	23.6667	24.3333	19.6667	21	22.6667	19.3333	20.6667	16.6667	18.6667	16.3333	16.6667	17	17.3333	18	17	16	13.6667	15.3333	13.6667	14.3333	11.6667	13.6667	10.3333	12	11.3333	12	13	11.3333	10	11	8	10.3333	9	11	9.33333	9	8.33333	8.66667	6.66667	9.66667	9	9.66667	4	7.66667	7.66667	8	4.33333
776.616	22.3333	23	22	23	22	20	19	18.3333	20.3333	16.3333	18.6667	16.6667	17.3333	16.3333	18	16.6667	17.6667	16.3333	15	17	14	14.6667	11.3333	14.6667	11.6667	11.3333	11	12	12	12.3333	11	11.3333	9.33333	9.66667	10	10	9.33333	9.33333	8.66667	8.66667	9.66667	8	11	9.66667	4.66667	7.33333	8.66667	6.66667	3.33333
777.362	23	23.3333	23.3333	20	22.6667	20.3333	18	20	18.6667	18.3333	17.3333	15.6667	16	16	17	17.3333	17.3333	14	12.3333	15.3333	15	16.6667	11.3333	14	12	12.3333	11.3333	12.3333	11.6667	11	12.3333	11.3333	11	10	10	9	9	10.6667	9	11	8.66667	7.66667	9.66667	10.3333	6	7.33333	9.66667	5	5.33333
778.107	22.3333	23.3333	21.6667	19.6667	21.3333	19.3333	16.3333	17.6667	18.3333	17	16.6667	13.3333	16.3333	14.3333	15	13.6667	17.3333	14	12	15.3333	15	14	12.6667	14	12	13	10	12.6667	9.66667	10	11.3333	9.33333	10.6667	9.66667	10	7	7.66667	9	8.33333	9.33333	9.33333	6	7.66667	9	6.66667	6.66667	9	7	6
778.853	24.3333	22	21.3333	17	19.6667	18	17	16.6667	15.3333	15	16.6667	11.6667	15.3333	15	13	13	15	12.3333	10.6667	13	12	12.6667	11.6667	12.3333	10	11	10	10.6667	9	11	9.33333	7.66667	9	9	8.66667	7.33333	6	7.33333	5.66667	9.33333	7.66667	5.66667	4.33333	8.66667	6.66667	6.66667	7.33333	6.33333	7
779.598	24	20.3333	18.6667	17	18.3333	15.6667	16.3333	15.6667	14.6667	16	15	13.3333	15.6667	14.3333	13.3333	12.3333	13.3333	14	12	11.3333	10.3333	10.3333	11	11	9.33333	9	11.6667	10	8.66667	11	8.66667	7	7.66667	8.66667	8	7.66667	6	7	5.33333	6.66667	6.33333	6.66667	4	7.66667	6.66667	7	6.66667	7.66667	5.66667
780.343	23.6667	20.3333	20.3333	16.6667	19.6667	16.6667	19	16	15	18	14.6667	15	16	14	16.3333	14.3333	13.6667	16	12.3333	11.3333	11.6667	12.3333	11.6667	11.6667	11	10.6667	14.3333	9.66667	11	12	10	9	9.33333	9.33333	8	8.66667	7	10.3333	8.33333	8	5.66667	8	7	7.33333	8.33333	8.66667	8.66667	7.66667	6.66667
781.089	23.6667	20	20	17	21.6667	17	19.3333	17	17	19.3333	14.6667	17	16.3333	13.3333	16	15.3333	13.6667	17.3333	14.6667	13.6667	13.3333	12.3333	13	12	12.6667	10	14.3333	10.6667	10.6667	10.6667	11	10.3333	10.6667	9.66667	8	8.66667	7.66667	9.66667	9	7.66667	6	9	8.66667	7	8.33333	9	8.66667	8.33333	6.33333
781.834	21.6667	19.6667	21.3333	17.3333	20.6667	17.6667	21	17	18	19	14.6667	16.6667	16.6667	13.6667	15	15.6667	14.3333	16.6667	14.6667	13.6667	14.6667	12.6667	13	12.3333	14	10.6667	12.6667	10	9.33333	11.3333	10.6667	11.3333	10	9.66667	7	9	8.66667	8.66667	9.66667	8.33333	9	7.33333	9	7.66667	7.66667	7.66667	8.33333	7.66667	8
782.579	20.6667	20	21.3333	18.6667	19.3333	18	18.6667	17.3333	19	19	15.6667	17	17	14.6667	13.6667	15.6667	13.3333	14.3333	15.3333	14	14.3333	11	14	12.6667	14	9.66667	13	10.6667	10.6667	12.3333	11	11	10.3333	9.33333	8	9.33333	10.6667	6.66667	9	9.66667	9.33333	6.66667	9.66667	10	8	8	8	7	8
783.324	19	18.6667	18.3333	18	15	15.3333	15.3333	15.3333	16	16.3333	14.3333	14.6667	15.6667	14	12	14	12	11.3333	11.3333	11.6667	13.6667	10.3333	9.66667	11.3333	12	8.33333	10	8.66667	9.33333	11.3333	9.33333	7.66667	8.66667	8	7.33333	8	8.66667	5.66667	6.66667	9.66667	8.33333	6	7.66667	7.66667	6.66667	6	7	5.66667	6.33333
784.069	18.6667	20.6667	17	17.3333	16.3333	16.3333	14.3333	16.3333	15.6667	15	15	14	14.6667	14	11.6667	11.6667	11.3333	11	11.6667	11.6667	13.3333	9.33333	8.66667	10.6667	10.6667	8.33333	9	9	8	10	9.66667	8.33333	9.66667	8	9	7	7	6	6.33333	8.66667	6.33333	9	7.33333	7.66667	8	5.33333	7	6.33333	6
784.813	20.3333	19.6667	16.3333	16	16.6667	15.3333	14	15.6667	15.3333	14	14	12.6667	13.6667	12	10.6667	11.6667	10.6667	11.6667	11.3333	10	12.3333	10.3333	8	10	9.66667	8.33333	7.33333	9.66667	5.33333	8.33333	8	8.33333	9.33333	7.66667	7.66667	7	5.66667	7	4.66667	5.66667	6	8.66667	7	5.33333	5.66667	5.66667	6	7	5.66667
785.558	19.3333	21.6667	19	18	15.3333	17.3333	17.3333	17.6667	17.6667	16	15	13.6667	13.6667	12	13.6667	11	13.3333	12.6667	13.3333	11	13.6667	11.3333	11	10.6667	10.6667	10	9.66667	11.3333	8.66667	10.6667	9	9.33333	8.66667	9	9	8.66667	8.33333	9.33333	8.66667	7.33333	7.66667	7.66667	8	6.66667	6.33333	6	5.33333	9	6
786.303	22	19.3333	19	17	14	15.3333	16	17	17	14.3333	14.3333	12	11.6667	12	13.3333	11.3333	11	12.3333	11.3333	10.3333	11.3333	11.3333	10.3333	10.3333	9.66667	9.33333	9	11	10	10.6667	7	8	7	9	7.33333	8	8.33333	8.33333	8.33333	7.66667	7	7	6.33333	5	3	6	4.66667	6.66667	5.33333
787.047	20.3333	18.6667	18	15.3333	12.6667	13.3333	16.6667	16	14.6667	12.3333	13.6667	11.3333	11.6667	12.6667	11.3333	11.3333	11.3333	9.66667	12	10	10.6667	9	9.66667	8.33333	9	8.66667	7.33333	10	9.66667	10.6667	6	6	4	8	7	8.66667	7	8	7.66667	7.66667	7	7.33333	4.33333	4.66667	3.33333	5	3.66667	4	4
787.792	24.6667	18	18.6667	14	13.6667	13	17.6667	16	14.6667	10	14	12.3333	13.3333	13	12.6667	14.6667	9.66667	11.3333	11.6667	10.3333	11	8.66667	11.3333	10	10	9.66667	7	10	8.66667	10.6667	7.66667	8.66667	5	8.66667	7.66667	8	6.66667	7.66667	6.66667	7.33333	8	9	4.66667	6	5.33333	6.66667	5.66667	4.33333	5.33333
788.536	20.6667	19.3333	20	15.6667	15.3333	11.6667	17.6667	14.3333	14	10.6667	14.6667	14	15	12	11.6667	16	12.3333	11.6667	13.6667	12.6667	12.6667	10.3333	11.3333	10.3333	10.3333	11	7	10.6667	10	11.6667	8.66667	8	6	9	8.33333	6	6.66667	8	5.66667	6.66667	9.33333	8.33333	7	7.33333	7.66667	7.33333	6.33333	4	5
789.281	21.3333	19.3333	21	18.6667	14.6667	13.3333	16.3333	13.6667	15.6667	13	15	12.3333	14.3333	13	14	15.3333	10.6667	13.3333	12.3333	13.6667	14.3333	12.3333	11.3333	10.3333	11	12	10.3333	12	11.6667	11.6667	8	9	7.33333	10	10.3333	6.33333	6.66667	6.33333	5.33333	7.66667	10.3333	8	7.33333	9.33333	8.66667	7.33333	6.33333	5.66667	5
790.025	17.6667	19.6667	21.3333	21	16.6667	14	16.6667	13.3333	18.3333	15.6667	15	13	15	16	13.6667	13.6667	11.3333	12.3333	13	14.6667	13	13.3333	11.6667	12.3333	10.6667	14.3333	11.3333	13.6667	13	11.6667	7.66667	9.66667	9.66667	9.66667	11	6	6	6	7.33333	8	10	9.66667	9.66667	10.3333	9.33333	7.33333	9	6.33333	7.66667
790.769	20	17.6667	19	18.6667	15	16	16.3333	14.3333	18.3333	16.6667	13.6667	11	15.3333	15.6667	14.3333	11.6667	10	10.3333	11	13	11	11.3333	12.6667	13	10.6667	12.3333	11.6667	13	10.6667	11.6667	6.66667	9.66667	8.66667	9.33333	11.3333	9.66667	7.66667	6	7.33333	9.33333	9	8	9.33333	8.66667	8.66667	7.33333	10	6.66667	8.66667
791.513	18.3333	17.3333	19	17.6667	14.3333	15.6667	16.3333	15.3333	15.3333	14.6667	13	11.3333	14.3333	13.3333	14	11	10.6667	9	10.6667	12.6667	9	10	11.3333	12.6667	10	10	8.33333	10.3333	9.33333	11.6667	8.66667	8	9.33333	7.66667	9	8.33333	8	7.33333	8.66667	8.33333	7.66667	7	9.66667	6.66667	7.33333	5.33333	9.33333	5.33333	9.66667
792.257	18.6667	15.6667	17	15.6667	12.3333	14.6667	13.6667	15	11	14.3333	11	11	14	9.33333	11	10.6667	10.6667	8	10	9.66667	8.33333	8	8.66667	8	10	6.66667	8	8.33333	8	9.33333	9.66667	7.66667	6	6.33333	8	7.66667	8.66667	6.33333	5.33333	7.33333	6.66667	4.66667	6	5.33333	5.66667	4	6.33333	3.33333	7
793.001	18	18	18.3333	16.6667	12.6667	13.6667	14	14.6667	9.66667	13	10.6667	11.6667	14.6667	10	11	11	13	10	10.3333	10.3333	10.3333	8.66667	9	8.33333	11	6	8.66667	7.33333	11	7.66667	10.6667	7.66667	8	5	7.33333	7.33333	9	6.66667	5	7	8	5.66667	5.66667	9	5.33333	5	6.66667	5	6.33333
793.745	18.6667	17	14.6667	15.6667	14.3333	12.3333	13.6667	14.6667	12.3333	13.6667	11.3333	12.6667	15.3333	10.3333	11	13	13.6667	11.6667	11.3333	11.6667	11.3333	8.66667	10	8.33333	12	7.33333	11	8.66667	11.3333	7	10.6667	9.33333	6.66667	8.33333	8	7	9	8.33333	5	7.66667	8	7	7	10	6	7.33333	8.66667	7	7.33333
794.489	18	17.3333	15.3333	14.3333	13.6667	12.6667	12.3333	13.3333	11.6667	12	12.6667	10.6667	13.3333	10	11.6667	10.3333	13.3333	11.3333	11.3333	10.3333	12.3333	9	9.66667	10	11	6.33333	9.33333	7.66667	11.3333	7.33333	8	7.66667	6.33333	7	7.66667	7.33333	9	9	6.33333	5.66667	5.33333	7.33333	7.66667	8	6	7	8.66667	7	8
795.233	17.3333	14.6667	13.6667	13	12.6667	11	11.3333	12.3333	11.3333	11	12	9.66667	10.3333	8	12.6667	10	11	8.33333	10.6667	8.66667	9.33333	9.33333	7.33333	7	9.66667	5.66667	7.33333	6.66667	8.33333	5.66667	7.33333	6.33333	4	6.33333	6.33333	6.33333	6.66667	6	5.33333	5.33333	2.66667	5.66667	7	6.66667	5.66667	5.33333	5.66667	5.33333	8
795.976	17.6667	15.6667	16.3333	11.6667	12	10.6667	9.66667	12.3333	10	12.3333	10.3333	9.33333	9.66667	7.33333	11.3333	7.66667	10	7	7.33333	6	7.33333	9	7.66667	7.66667	8	5.66667	4.33333	6.33333	6	5	6	5.66667	3.66667	4.33333	5.66667	7.33333	5.33333	3.66667	4.33333	4	2	3.66667	5	6.66667	6	2.66667	4.66667	4.33333	7.66667
796.72	18.3333	17	17.3333	13.6667	14.6667	11	11.6667	14.3333	12.6667	14.6667	10.3333	10.3333	11.3333	10.3333	13	10.6667	10	7.66667	9	8.66667	8	9	9.66667	7.66667	11	8	4.66667	8	7.33333	6.66667	8.66667	7	6.66667	7.33333	7.66667	8	4.66667	4.33333	6	6.33333	4.66667	3.66667	7.33333	7	7.33333	3.66667	4.66667	7	8.66667
797.463	18.3333	18	19.3333	16	14.3333	13	12.3333	14.6667	12	17.6667	11.3333	11.3333	12.3333	12	12.6667	10.6667	10.3333	9.33333	11.6667	9.66667	9.66667	9.33333	10.3333	9.66667	11.3333	10	6.66667	9.33333	9.66667	9.66667	8.33333	8.66667	9	9.33333	9.66667	7.33333	6.33333	6.33333	9	6.66667	7	6	8.33333	5.33333	8	4.33333	6	8	9.66667
798.207	17.3333	17.3333	17.6667	16.6667	15.3333	14.3333	14.3333	14.3333	11.6667	17.3333	11.6667	9.66667	12.3333	12.3333	12.6667	11.3333	9.66667	10.3333	13	10	10	10	9.66667	11.3333	12.3333	11	8.33333	8.33333	10.6667	9.33333	8	8.66667	9.66667	9.33333	9.66667	6	6.33333	7.33333	9.66667	7.66667	8.33333	7	9.33333	4.66667	8.33333	6.33333	7.33333	7.33333	9
798.95	16	13.6667	15.3333	14.3333	13	12.6667	13.3333	12	7.33333	14	8.33333	7.33333	10	8.33333	9.33333	9.66667	8	8.66667	9.66667	7.66667	7.33333	9	7	10	8.33333	8.66667	8.33333	6.66667	7	7.33333	5.33333	6.66667	7.66667	7	7.66667	5.33333	6	6.66667	6.66667	6.66667	6.66667	7	8	4.66667	5.33333	4.66667	6.33333	4.66667	6
799.694	17	12	13.3333	13	14	13	14.6667	12	9.66667	12.6667	9.66667	7.33333	10.3333	7.33333	9.66667	10.6667	8.66667	10	7.33333	6.33333	7.33333	10	7.66667	10.3333	9	8.33333	8	6.33333	6	7	7	8	6.66667	7.66667	7.33333	5.66667	4.66667	7.33333	6.33333	7.33333	5	6.66667	6.66667	5.66667	7	5.33333	6.66667	5	5.33333
800.437	17	11.3333	13.3333	12.6667	14	13.3333	13	12	9.33333	10.6667	8	9.33333	10.6667	6.66667	10	11	9.66667	8	7.33333	5.33333	6.33333	8	7.33333	7	8	7	6	5.33333	5.66667	8.33333	6.66667	8.33333	6.66667	6.66667	6.33333	6.66667	6	6.66667	7	6	3.66667	6	5.66667	5.66667	6.66667	4.33333	5.33333	4.33333	3.66667
801.18	16.6667	11	11	12.6667	14.3333	12.3333	12	11.3333	10.3333	11.3333	8.66667	10	9	7.66667	10	10.3333	9	9	7.33333	4.33333	6	8	6.66667	5	7.66667	7.66667	4	4.66667	5.66667	6	5.33333	8.33333	5	6.33333	5	6.66667	5.33333	5.66667	7	4.33333	3	4.66667	3	4.33333	8	4	4.33333	3.33333	4
801.923	15	9.66667	10.6667	11	13	9.66667	10	9.66667	8.66667	9.33333	6.66667	8.33333	8.33333	6.66667	7.33333	8.66667	7	6.66667	6.66667	3.33333	4.33333	5.66667	6.33333	3.33333	4.66667	7.66667	2.66667	4.66667	4.33333	5	3.66667	6.66667	3	4.33333	3.33333	5	4.66667	4.33333	4.66667	2.66667	3	3	3	2.66667	4.66667	3.66667	2.66667	2	2.66667
802.666	14.3333	8	9	9.66667	10.6667	8	8.33333	9	5.66667	8	7	6.66667	5.66667	6.66667	5.33333	5	5	5.66667	5	5	6	5.33333	4	3.66667	3	7.33333	3	6	5	2	3.66667	4.66667	1.33333	3.66667	3.33333	4	2.66667	2.33333	3.66667	2.66667	2.66667	2.33333	2.33333	2.33333	1	3.33333	1.33333	1.33333	2.33333
803.409	13	8.33333	10.3333	10.6667	10	8.66667	8.33333	7.33333	4.66667	4.33333	6.66667	5	7.66667	6.33333	4.66667	4.33333	5.33333	4.66667	4	5.33333	5	5.33333	4	4	3.33333	6.66667	4	6.33333	4.33333	3.66667	4	4	1.66667	4	2.66667	2.33333	2.66667	1	2.33333	2.33333	3.33333	1.66667	1.66667	3.66667	-0.33333	2.33333	0.66667	2	1.33333
804.152	11	9.33333	9	10.6667	10.6667	8	6.66667	6.66667	3.33333	3.66667	5.33333	5.33333	5.33333	5.66667	3.33333	3.66667	4.66667	3.66667	4	4	5.33333	5	3.33333	2.66667	1.66667	4.33333	2.33333	3.66667	2.66667	1.33333	3	1.66667	0.66667	2	1.66667	1.33333	0.66667	0.33333	1.33333	2.33333	2.33333	0.66667	-0.33333	2.33333	-1	0	0	0.66667	-1
804.894	11.3333	11	11	11.6667	11.6667	7.66667	9.66667	5.66667	7.66667	5.66667	6.66667	5	7	6	6	6	6.33333	5	6	4.33333	6	7.66667	5.66667	2.66667	3.66667	5	4.66667	4.66667	3	3.66667	4.33333	3	2	4.33333	2.66667	1.66667	1.66667	1	1.66667	4.33333	4	2	0.66667	2.33333	2.66667	1.33333	1.33333	2	0
805.637	12.3333	11.3333	10.3333	10	11.6667	6	9	7.33333	8.33333	7.66667	7	6	5.33333	6	6.33333	7	6	5	6.66667	3.66667	5.66667	5.66667	6	1.33333	1.66667	5	5.33333	4.33333	3.33333	4.33333	3.33333	3	2.33333	3.33333	3	2	2	1.66667	2	4.66667	2.33333	3	0.66667	2	2	2.33333	1.66667	1.66667	0.33333
806.379	12.6667	9.33333	10	9.66667	9	7.33333	8.33333	7.66667	9	8	7.66667	4.66667	6	6.66667	7	7.66667	6.66667	3.66667	6	6.33333	3.66667	5.66667	5.33333	1.66667	3	5	6	5.33333	3.66667	6	4.66667	3.33333	3.66667	4.66667	3.66667	2	5	1.66667	2.33333	5	3	3	2	4.66667	1.33333	3	2	3.33333	3
807.122	11.3333	9.33333	8.33333	9	7.33333	8.66667	7	7.66667	5.66667	7	6.66667	5.66667	5.33333	7.66667	5.33333	7	5.66667	2.66667	4.33333	5	2.33333	3.66667	6	2	2.66667	6	4.33333	6	1.66667	5.33333	2	4	3	3.66667	2.66667	1.66667	6	1	1	4.33333	2	3.33333	1.66667	4.66667	0.66667	4	1	2	2.66667
807.864	10.3333	10.3333	10	9	7.33333	10.3333	8	7.33333	5.66667	7	6.66667	7.33333	7	8.66667	5.66667	8	6.33333	3.33333	3.66667	7.33333	4.66667	3.66667	6.33333	4	4	6.33333	4	6.66667	2.33333	6	3	4.33333	3	4.33333	2.33333	1.66667	5.66667	2.33333	1	5	3.33333	3.66667	4	3.66667	1.66667	4.33333	2	2.66667	3.33333
808.607	11.3333	12.6667	10.3333	9.33333	8	11.3333	8.33333	8	7.66667	7.33333	5.33333	6.66667	7.66667	9.33333	6.66667	7.66667	8.33333	6	4	7	6	2.33333	6.33333	5.33333	5.33333	7.33333	6.33333	7.66667	3.33333	6.66667	3.33333	5	4	6.33333	3	5	3.33333	2.66667	4	5.66667	3.66667	4.33333	2.66667	4	4	5.66667	2.33333	2.33333	4
809.349	12	13.6667	12	9	7.66667	8.66667	8	8.33333	9.33333	7.66667	5.66667	5.66667	6.33333	8.33333	7.66667	8.66667	8.33333	6	3	8	5.33333	3	5.33333	4.66667	3	5.66667	6.66667	7	5	6.66667	5	4	4.33333	6.66667	3.66667	5	2	2.66667	5	4.33333	3.66667	2.66667	2.66667	3.33333	2.66667	3.33333	2	4	5
810.091	13	12.3333	11	9.66667	7.66667	9.66667	8	8.66667	11.3333	10	8	4.66667	7.66667	8	8	6.66667	7.66667	6	5.33333	6.66667	5.66667	6	5	5.33333	4.66667	6.33333	7	6	6.66667	6	6.66667	5	5.33333	7.33333	6	5.33333	2.66667	2	6	4.33333	5.33333	3	2	4	4	3.66667	3.66667	5	5.33333
810.833	12.6667	11.6667	11	9.66667	7.33333	7.33333	9	7	10.6667	9.33333	9.33333	6	7.66667	8	8	6	6	4.66667	6	4.66667	6.33333	6.66667	5.33333	5	3	6	5.66667	5.66667	7.33333	5.66667	6	5.66667	3.66667	5.66667	6.33333	3	4	2.33333	4	3	4.66667	2.66667	3	3	3.33333	2	4	5.66667	3.66667
811.575	12	11.3333	10.6667	10.6667	7.66667	11	9	6.33333	11.3333	8.66667	10.3333	7	9.66667	7.66667	8	6.33333	6	6.33333	8.66667	3.33333	5.66667	8	6	5.33333	5	5.66667	6	4	6.33333	5.33333	5.66667	5	5	5.66667	7.33333	3	6.33333	4.33333	4	4	4.66667	3	3	3.66667	5.33333	2	4.66667	5.33333	2.66667
812.317	12.3333	11.3333	9	10	8.33333	10.3333	7.66667	6.66667	10.6667	6.66667	8.66667	6.33333	7	7.33333	8	6.33333	6	6.33333	8.33333	4.66667	4.66667	5.66667	6.66667	6	3.66667	4	6	4	3.66667	5.33333	4.66667	5.33333	5	6.66667	5.33333	2	7.33333	6.33333	3.66667	4.33333	4.33333	2.66667	3.66667	4.66667	4	3	3.66667	4.33333	1
813.059	12.3333	9.66667	8	9.66667	9	10.6667	7	6.66667	9.66667	8	9.33333	7.66667	6.33333	6.66667	8	6	4	7	7	6	4	4.66667	6.33333	4	3.66667	1.66667	4.66667	3	1	3.66667	3	5	5.33333	7	3.33333	2.33333	7	7.66667	3.66667	4.33333	4	3	4.66667	4.66667	4.33333	2.33333	4.33333	2.33333	1.33333
813.801	12.3333	8.33333	5.66667	9.33333	9	8	6.66667	7.33333	9	6.66667	7	7	5	6.33333	7.66667	5.66667	2.66667	6.33333	6	6.33333	3.33333	2.33333	4.33333	3.66667	3.33333	3.33333	3.33333	1.66667	0.66667	4	2.33333	5.33333	3.33333	6	1.33333	2.33333	3.33333	5.66667	2.33333	4	3.33333	2.66667	3.66667	4	3	3.33333	4.33333	1.66667	2
814.543	10	8	6.66667	7.66667	7.33333	7.66667	8	7.33333	8.66667	7.33333	7.33333	7.66667	5.66667	6.33333	7.66667	8	3	6.66667	4	6.33333	2.66667	2.33333	3.66667	2.66667	5	3.33333	3.66667	2.33333	3.33333	3.66667	3	5	2	5	1.33333	4.66667	2	4.66667	2	4.33333	2.33333	1	5	4.33333	3	1.33333	4.33333	2.66667	3.33333
815.284	9.66667	10.6667	9	8.33333	7.33333	8.66667	9.33333	9.33333	8.66667	7.66667	7.33333	8.66667	7.33333	9.33333	7.66667	9.33333	5	8	5.33333	6.66667	3.66667	6.33333	4.33333	5.66667	7	7	5.33333	5	5.33333	5.33333	5.33333	6.66667	4.66667	4.66667	3.66667	6.66667	3.33333	6	3.33333	5.66667	3.33333	3.33333	6.66667	5	4	3	4	5.33333	4.33333
816.026	8	9.66667	11.6667	6	7.33333	9.66667	8.66667	9	7.33333	8.66667	6.66667	8.33333	7.33333	9	6.66667	8	5	6.66667	6	7	5.66667	6	3.66667	7.33333	6.33333	5.33333	5.66667	6.33333	6.33333	4.66667	5	6.66667	4.66667	4.33333	4.66667	6.66667	4	6.66667	3	5.66667	4	2.33333	7.33333	5	4	4	3.66667	5.33333	4
816.767	9.66667	11	12.3333	7.33333	8	9.33333	7	7.66667	7.33333	8	6	9	7.66667	9.33333	5.66667	7.33333	5.33333	6	6.33333	6.33333	7.33333	7	4.66667	7.33333	5	7	6	7.33333	5.33333	5.33333	4	5.66667	5.33333	4.33333	4	5.33333	4.33333	5	4.66667	5	4.66667	4.33333	5.33333	3.66667	3.66667	4.33333	3.66667	4	4.66667
817.509	9.33333	8.66667	10.3333	5.66667	7.33333	7.66667	6.33333	5.33333	6	5.66667	3.66667	7	5.33333	6.66667	5	5.66667	4	4	5	4	6	4	4.33333	5.66667	4	6.33333	6	4.33333	4.66667	4	2	2.66667	2	3.66667	2.66667	2.33333	4	3	2	3.66667	4.33333	2.33333	2.66667	3	1.33333	3.66667	2.33333	3.33333	3
818.25	10	8.66667	7	6	6.33333	6	6.33333	4	6	5	6	7.66667	4.33333	7	4.66667	6.33333	4.33333	4	4	2.33333	4.33333	5	5.33333	3.33333	3.66667	5.66667	5.66667	4.33333	3.66667	4.33333	3.33333	1.33333	1.33333	2.33333	2	1.33333	3.66667	3	2	3	3	3	2	3.33333	1.66667	1.33333	2.66667	2.33333	1.33333
818.991	9	5.66667	6	5.66667	6.66667	6	6	4	4.66667	5	5.33333	6.66667	2.33333	5	4	4	2.66667	3	3.66667	1	2	4.33333	2.66667	1.66667	1.66667	3	4.66667	2	2.33333	1.66667	1.66667	0.66667	0	1.33333	2.33333	0.33333	1.66667	2.33333	-0.66667	2	0.33333	3	2	2.66667	1.33333	0.33333	2	1.66667	-1
819.733	10.3333	7.66667	7.33333	4	6.66667	7	7	6.66667	5.66667	7.33333	7.66667	7.33333	2.66667	4	4.33333	4.66667	3.66667	3.33333	5.66667	3.33333	3.66667	6	3.33333	3	2.33333	3	4	3.33333	3.66667	3.33333	4	1.33333	0.66667	1.66667	3.33333	3.66667	3	1.66667	0.66667	2	-0.33333	4	2.33333	4	2	1.33333	2.33333	1.33333	0.33333
820.474	9.66667	7.66667	8	4.66667	7.33333	7.66667	7.66667	7.66667	4.66667	7.33333	7	7.33333	2.66667	3.33333	3.33333	3.33333	4	4.66667	4.33333	4.33333	4.33333	4.66667	4	5	3	2	4	3	3.33333	2.33333	4.33333	0.33333	0.66667	2.33333	3	3.33333	4.33333	1	1.66667	2	0	3.33333	3.33333	3.66667	1.66667	2	1.66667	3	0.33333
821.215	10.3333	9.33333	7.33333	4	6.33333	5.33333	6.66667	6.66667	4	7.66667	6.33333	5.66667	4.66667	5.33333	4.66667	4.33333	6	4	5.33333	4	5.33333	5	5.33333	5	4.33333	3	3.66667	5	4	4.33333	4.66667	0.66667	1	3.33333	2.33333	3.66667	5.66667	1.66667	3	3	1	1.33333	3	5	2.66667	3.66667	1	3.66667	1.66667
821.956	8.33333	8.66667	6	5.66667	6.33333	5	5	5	4.33333	6.66667	4.66667	4	5	5.66667	4.66667	4.33333	6	2.66667	4	3	3.33333	2.33333	4	3.66667	3.33333	0.66667	2	5	2.33333	3.33333	4.33333	0.66667	0.66667	2.33333	1.33333	1.66667	2.33333	2.66667	3.33333	3	0.66667	0.33333	2.66667	3	1.33333	2	1.66667	2	1
822.696	8	10	7	5	6.66667	3	4	5.33333	5	6.66667	3.33333	3.33333	5.66667	6.66667	6	4.33333	4.33333	2.33333	7	4	4	2	3	3.33333	2.33333	1	1	5.66667	1.66667	4	3.66667	1.33333	2	3.33333	1.66667	2.66667	1.66667	1.66667	3.33333	3.33333	1.66667	1.66667	1	2.66667	1.66667	3.66667	1	1	2.66667
823.437	7.33333	11	9	4.66667	5	5	6	7	6	6.66667	4.33333	4.66667	3.33333	6.33333	6.66667	4.66667	3.33333	4.66667	5.66667	6.33333	4	1	2.33333	4.33333	2.66667	1	0.66667	5.33333	2.66667	4	3.66667	1.33333	3.33333	3.33333	2.33333	3.33333	0.66667	2	4	2.66667	2.33333	3.33333	2	1.33333	3	1.66667	0.66667	1	2.66667
824.178	8	9.33333	8.66667	5	5	4.33333	6.33333	8.66667	4	7	4	6	3.33333	7.66667	6.33333	5	2.33333	6.33333	7	6.66667	3	2.33333	3	4.33333	3	1.66667	1.33333	5.33333	2	4.66667	0.66667	2	3	3	2	2.66667	2.66667	1.33333	3	2.33333	3	4	2.66667	2	4.66667	1.33333	0.33333	1.66667	3.66667
824.919	8	8.66667	7.33333	5.66667	5	6.33333	6.66667	7.33333	4.33333	6.33333	4	5.66667	2.66667	6	5.66667	4.33333	4	5.33333	5.33333	5.66667	1.33333	3.33333	3.33333	3	2.33333	2	2.33333	4.66667	2.66667	3.66667	-1.33333	2.66667	0.66667	1.33333	0.66667	2.66667	1.66667	2	2	2	2.33333	2.33333	3.66667	1.66667	4.66667	0	0.33333	0.33333	2.33333
825.659	7.66667	6.66667	5.33333	6.33333	7	5.33333	5.66667	7.66667	4	5.66667	4	5.33333	6.33333	4.66667	3.66667	3.66667	3.66667	5	5.66667	4.66667	1.33333	5.33333	5.33333	2.33333	2.33333	2.66667	2	4.66667	2	4.66667	-0.33333	3	0	1.66667	0.66667	1.33333	2	2.33333	1	1.66667	1	2.66667	2.33333	2	3	0.66667	-0.33333	0	0.33333
826.4	6.66667	8.33333	5.33333	4	5.66667	5.66667	4	5.33333	4.66667	5	2.66667	5.33333	7	1	2.66667	3.66667	3.33333	3	4	4.66667	1.66667	5.66667	5.66667	2.66667	1.66667	2.33333	2.66667	4.33333	3	3.33333	1.66667	3.66667	-0.33333	2.66667	1.66667	0.33333	-0.33333	1.66667	2.33333	2.66667	1	4	2.66667	1.66667	2	1	1	1.33333	-2
827.14	7.66667	7.66667	6.33333	5	6	7	3	5.66667	5.66667	6.66667	4	6	9.33333	2.33333	3	5.66667	4.33333	4.66667	4	6.33333	3	5.33333	5.33333	4	4	5.66667	2.33333	4.33333	4	4.33333	4	4	1.66667	3.66667	2.66667	-0.33333	1.66667	2.33333	3.66667	2	0.33333	6	2.66667	3.66667	2	1.33333	2	2.33333	-0.66667
827.88	7	8.33333	8.33333	6	5.66667	8.33333	4.33333	3.66667	6	6.66667	3.33333	5.33333	8	2.66667	4	6.33333	5.33333	4.66667	3	6.33333	3	3	3.66667	5.66667	4.66667	4.33333	3.66667	4	4.33333	3	4.33333	4	2.33333	2.33333	3	0.66667	3	0.66667	4.33333	2.33333	0	5.33333	2.66667	4.66667	1	1.66667	4.33333	2.66667	1.33333
828.621	8	7.33333	8.33333	8.66667	7	7.66667	6	5.33333	8	5.66667	6.33333	4	8.33333	6	5	6.33333	6.66667	7	4.33333	7	7.33333	3	3	5.33333	5.66667	5.66667	3.66667	2.33333	4.33333	4.33333	4	3.66667	4	4	2.33333	3	4.66667	2	4.33333	2.33333	-0.66667	2.66667	2	5.33333	2.66667	3.33333	3.66667	2	2.66667
829.361	8.66667	8.33333	8.66667	9.33333	7.33333	6	8.33333	6.66667	8.66667	5	6.66667	4.33333	6	6.66667	7	7.33333	6	6.66667	4.66667	6.33333	8.66667	4.66667	4	3.33333	5.33333	3.66667	5.33333	2.66667	5.33333	6	4	5	4.33333	4.33333	4.33333	4.33333	4	4	3.66667	3.66667	1.33333	2.66667	3	4.66667	4.33333	3.66667	2.66667	3.66667	2.33333
830.101	7.66667	8.66667	6.33333	8.66667	5	4.66667	4.66667	5.66667	6.66667	1.33333	5.66667	3.66667	4.33333	5	5	5.66667	3	4.33333	4.66667	3.66667	8	4.33333	3.33333	1.66667	4.66667	3	3.33333	2	4.33333	4.33333	2.66667	3.66667	3.33333	4.33333	3	3.33333	2	4.66667	3	3.66667	1.66667	1	3	2.66667	5.33333	1.66667	0.33333	2.66667	1
830.841	6	7.33333	6.66667	6	3.66667	4	4	3.66667	4.33333	1.33333	4	3	4	1.33333	3.33333	5	2	2.33333	2	2	5	1.33333	2.33333	0.33333	2.66667	2.66667	2.33333	2.33333	3.66667	1.66667	2	1.33333	1.33333	3	2.33333	1.66667	0.66667	2	0.66667	2.33333	0.33333	1	2.66667	1	4	0	-2	0.33333	1
831.581	5	6	6.33333	4.66667	2	4.66667	4.66667	2.33333	1.66667	2.33333	4	2	4.33333	1	1	3.33333	2.66667	2	1.33333	1	3	-0.66667	1.66667	2	1.66667	1.66667	0	2.66667	1.66667	0.66667	1	1	0.66667	2.33333	1.33333	0.33333	-1	0	1.33333	3.33333	-1	0.66667	2	-0.33333	2	-1	0	0.33333	1.33333
832.321	7.33333	4.66667	7.33333	3.66667	4.33333	5.66667	7	3	3	5.33333	5	1.66667	4.33333	2	2.66667	3.33333	4.66667	3.66667	2.66667	2	1.33333	0	2	3.33333	2	1.66667	0.66667	1.33333	0.33333	0.66667	2	1	0.33333	2	2.66667	1.33333	-1.33333	0.33333	0.66667	2.33333	-1.33333	1	2.33333	0	2.33333	0	2.66667	1	2
833.06	8.66667	5.66667	8.33333	6.33333	6.33333	7.33333	7.33333	3.66667	4.33333	7	6	3	4	4.33333	5.33333	4	6	5	4.66667	3	2	2.33333	5	6	3.33333	2.66667	1.66667	2.66667	2.33333	2.66667	3.66667	1.66667	3	2.33333	2.66667	3.33333	0.66667	1.66667	2.66667	3.33333	1.66667	1.33333	3.66667	1.66667	4.33333	2.33333	4.33333	4.33333	3
833.8	9.66667	6	8.33333	5.33333	7.33333	7.33333	6.66667	4.66667	6	7.33333	6	4.33333	4.66667	3.66667	7	4	5.33333	5	6.66667	3.66667	3.66667	2.33333	5	5.66667	3.66667	4	4	3	3.33333	2	5.33333	1.66667	4	3.66667	1.66667	5	2.33333	3	3	3.66667	3	1.33333	4.66667	3.66667	5.33333	3.33333	3.33333	3.66667	2.66667
834.54	8.33333	8	7.66667	6.33333	7.66667	7	7	7.33333	6.66667	6.66667	6.33333	6.33333	6.33333	5.33333	7.66667	5.66667	5	4.66667	6.66667	4.33333	4.33333	3.66667	6.33333	5	3	5	5	3.33333	4.66667	4	5.33333	1.33333	5	3.66667	2.33333	6	4.33333	3.33333	5.66667	4	5.33333	1	5	5.33333	6.66667	4.33333	2.33333	4.33333	3.66667
835.279	7.66667	8.33333	6.33333	6	5	6.66667	6	7.66667	6.66667	5	5.33333	4.33333	6	5.66667	7.33333	4.66667	3.33333	4	5.66667	4.66667	2.66667	3.66667	4.33333	3.33333	2.33333	4.66667	4.66667	2.66667	2.66667	2	3.33333	2	3.66667	2.33333	1.66667	4.66667	4	4	5	2.33333	5.33333	1	3.33333	3	4.66667	3.66667	1.66667	3.33333	3
836.019	8	10	7.33333	7	6	6.33333	5.33333	8.33333	7	5	6.33333	4.66667	6.66667	7	6.66667	4.33333	4.33333	4	4.66667	5.66667	2.33333	4	5.33333	3.33333	4.66667	5.66667	4.66667	5.66667	2	3	4.33333	2.33333	4	1.66667	3	5.33333	6	4	4.66667	3	5	2	3.66667	1.66667	5	3.66667	3.33333	4.33333	3
836.758	9.33333	8	7.33333	6	4.33333	5	5.66667	7.66667	6.66667	7	6	3.66667	4.66667	7	8	3.66667	5	3	4.66667	6.33333	4	3.66667	4.66667	2.33333	4	7	5.33333	6	1	2	4.66667	3	3	1.33333	2.66667	3.66667	4.33333	3.66667	3	3.66667	2.66667	3.66667	2.66667	0.33333	2	3	2.66667	3	2.33333
837.498	7.33333	6.33333	9	5	5	4.66667	4	5.33333	6.33333	5.66667	5.66667	5	4.33333	5	5.33333	4	5	4.33333	4	4	4.33333	3.33333	4.66667	2	4	6	5	5	1	3.33333	4	1.66667	1.66667	1.66667	3.33333	3.33333	3.33333	2.66667	1.33333	4.66667	0.33333	3.66667	2.66667	1	3	2	1.66667	1.66667	1.33333
838.237	6.66667	5	8.33333	4.66667	4.66667	3.66667	4	5.33333	5.66667	5.33333	2.33333	5.33333	3.66667	5.66667	5	6.33333	5	4	4	1.66667	5	4.66667	5.33333	1.33333	1.66667	5	4	0.66667	1.33333	2.33333	3	1.33333	2	1.33333	2.66667	1.66667	2.33333	1.66667	1.66667	2	1	4	0.33333	2	0.66667	1.33333	0.33333	0.66667	1
838.976	5.33333	5.66667	7.66667	4.33333	5.33333	4.66667	4	5.33333	6	5.33333	2.66667	6	4.66667	3	2	6.33333	5	5	4.33333	1.66667	4.66667	3	5	2.33333	1.33333	3.33333	3	0	2.66667	2.66667	2	1.33333	2.66667	2.33333	2	1.33333	3.66667	2.66667	1.33333	2	3	3	0.66667	2.33333	0.66667	2.33333	0	3	0.66667
839.715	6	7	5.33333	4.66667	4.66667	4.33333	7.33333	6	6.66667	6.33333	2.66667	5	5	3.66667	2.33333	6	4.66667	4	4.66667	2.66667	5	3	4.66667	2.33333	1.66667	3.33333	3.66667	0	3.66667	2.66667	3	1.33333	3.66667	2	1.33333	1.66667	4.33333	3.33333	3	1.66667	3.33333	3.66667	0.66667	3.33333	-1	2.33333	1	3.66667	1.33333
840.454	5.66667	5.33333	4	6.33333	3	6	7	5.33333	4.66667	6	4.33333	5	6.33333	2	3	4.33333	4.33333	3.66667	4.66667	4.66667	5.33333	2	3.33333	3	2	1.66667	4.33333	0.66667	4	3	2.33333	2.33333	1.66667	3	0.66667	1.33333	3.66667	4.66667	3.33333	2.66667	2.33333	2.33333	1	3	0.66667	2.33333	1.33333	3.66667	1.66667
841.193	5.33333	5	3.66667	5.33333	3.33333	6	6.33333	2.66667	5	3	3.66667	4.33333	6	1.33333	2.33333	2.66667	4.66667	1.33333	3.66667	2.33333	4.33333	2	3	1.66667	2	0.33333	3.66667	1.33333	4	3.33333	2	1.66667	0	3	-1	0.33333	1	2.33333	2	3.33333	1	1.33333	0	3	0.66667	1.66667	1.33333	0	0.33333
841.932	7	4.33333	5	5.66667	6	6	5	3	3.33333	3	4.66667	5.66667	6.33333	1.66667	3.66667	3	5	1.33333	4.66667	2.66667	4	1.66667	2.33333	2.33333	2.66667	-0.66667	3.33333	3.33333	3	2.66667	1.33333	2.33333	-0.66667	3	0	0.33333	1.33333	1.66667	2.66667	3.33333	1.33333	0	0.66667	2.33333	2	2	1.66667	0.33333	1.33333
842.671	5	3	4.33333	2.33333	3.66667	3.33333	2.33333	1	3	-1.33333	2	2.66667	3.33333	0.33333	1.33333	0.33333	2.33333	-0.66667	2.66667	-1	1.66667	0	0.66667	0	0.33333	-1.33333	0	3.33333	0.33333	-0.33333	-1	-1	-2	-0.66667	-0.33333	-1.33333	-0.66667	-1.33333	-0.66667	1.66667	-1.33333	-2.66667	-0.33333	0	-0.33333	-0.66667	-1.66667	-2.33333	0
843.409	6	3.33333	6.66667	3.66667	3	4.33333	3.33333	2.33333	3	2	3.66667	4.33333	3.66667	3.33333	3	2.33333	2.66667	2.33333	3.66667	1	3	2	1.66667	2.33333	2.66667	1.66667	1.33333	4.66667	0.33333	1	0.66667	0.66667	1	0.66667	1.33333	2	3	1.33333	1	3	0.33333	0.66667	1.33333	0.33333	1	0.33333	0	0.66667	3.33333
844.148	5.33333	3	4.66667	4	0.66667	4.66667	3.33333	4.33333	4.33333	1.66667	3	2	2	3.66667	2.33333	1.66667	2.66667	1.33333	2.33333	1.33333	3.66667	1.33333	1.33333	2.66667	1.66667	3.66667	0.66667	4.33333	1.66667	1	2.33333	2	1	1.66667	0.66667	2.33333	2	1.66667	0.33333	1.66667	0.66667	1.66667	1	1.66667	-0.33333	0.66667	0	1.33333	2
844.886	7	7	6.33333	6.33333	5	7	5.66667	6	6	6	7.33333	3.33333	4.66667	4.33333	4.33333	4.33333	5	4.33333	5	4	5.66667	3.33333	2.33333	5.33333	4.33333	4.66667	4	4.66667	3.66667	4	5	5.66667	3.66667	3.33333	2	5	3.66667	4	2.66667	3	3	5.33333	3	4	3	3.33333	2.33333	3.33333	3.66667
845.625	4.33333	5.33333	3.66667	5.33333	3.66667	4	4	6	4.66667	2.33333	4.33333	1	3	1.33333	3.66667	1.66667	2.66667	2.33333	1.66667	2.66667	2.66667	0.33333	-1	2.33333	1	2	2.66667	2.66667	1	0.33333	3.33333	4.33333	-0.66667	1.33333	1.33333	2.66667	0.33333	1.66667	1.33333	-1	1.33333	3.33333	0.33333	3	2.33333	0.66667	0	1	0.33333
846.363	5.66667	6.33333	5.33333	4.66667	6.66667	3.66667	4.33333	5.33333	4.33333	3.66667	5.33333	2.33333	4.66667	0.33333	4.66667	3	4.33333	2.33333	2.33333	2.33333	2	1.33333	0.33333	1.33333	2.33333	1.66667	4.66667	3.33333	0	1	4.66667	3.33333	2	1.66667	1.66667	4	1.33333	1.33333	1.33333	0.66667	2	2.33333	-0.33333	1	4	0.66667	0	0	1.33333
847.102	5	4.66667	3	3.66667	5	1	3.33333	4.33333	3.66667	1.33333	2.66667	-0.33333	1.66667	1	3.33333	1.33333	1.33333	-0.33333	0.66667	1	0	-0.33333	-0.33333	-0.66667	0	1.66667	3	2	-1.33333	0	2.33333	1	0.66667	0.66667	0.33333	2.33333	0	-1.66667	0.33333	-1	0.33333	0.66667	-2.33333	0.33333	2.66667	-0.33333	-1.66667	-0.33333	0
847.84	6	5.33333	2.66667	3.33333	5.66667	2.33333	3.33333	4.66667	3.33333	2.66667	3	-1.66667	2	3.33333	1.66667	2.66667	3.66667	1	2.33333	1.66667	1	0.66667	1.66667	0	1.33333	1.33333	3	2	0.33333	1	2.66667	0.66667	3	0	1	3	0	-0.33333	-0.33333	1.33333	1	0.33333	-1	1.33333	2.33333	1	-1.66667	-0.33333	1.66667
848.578	4.33333	5.66667	1.66667	4	3.33333	2.33333	3.66667	5.33333	3	1.66667	3.33333	0	2	5	0.33333	0.66667	3	1	3	2	1	0.33333	1.66667	-1	0	1.66667	3.66667	2	1	2	0.66667	0.66667	0.33333	0	2.33333	1.33333	-2.33333	1	-0.33333	1.33333	0.66667	1.66667	1	2.33333	1.33333	0	-0.33333	0.33333	-0.66667
849.316	3.33333	5.33333	1	3.66667	3	2.66667	3.33333	5.66667	3.33333	4	2.66667	1	3	3.66667	0.66667	0.66667	3.33333	3	2.33333	0.66667	0.33333	1.66667	2.33333	-1	1	3	3.66667	1.66667	0.66667	2.33333	0.66667	0.33333	-1.33333	1.66667	3	2.33333	-2.66667	1.66667	0	2	1.66667	1.66667	1.33333	1.66667	1	-0.66667	-0.33333	-0.33333	0
850.054	5.66667	8.33333	4.33333	7.33333	5	4.66667	5.33333	8	5.66667	4.66667	5.33333	6.33333	5	3.33333	3	2.33333	3.33333	3.66667	4.33333	3	2	3	3.66667	2	3.33333	6.66667	5	5	3.33333	3	3.66667	3	0.66667	4.66667	4.66667	4.66667	0	3	2.33333	3.33333	2.66667	4	4.33333	3	3.66667	0.33333	2	1.66667	2.33333
850.792	5.33333	8.66667	4.66667	5.33333	4.66667	5.66667	5	6.66667	4.66667	5	3.33333	5.33333	3.66667	4.33333	4.33333	4.33333	4	5.66667	4.66667	3	3.66667	3.33333	3	3.66667	4	7.33333	3.66667	2.66667	4	1.33333	4.33333	4.66667	3	4.66667	4.33333	5.33333	3.33333	3.33333	1.66667	4.33333	4	3	3	4	5.33333	3	1	2.66667	4
851.53	7	9.33333	8	5.66667	5.33333	8	6.33333	7.66667	5.33333	4	4.66667	7.66667	6	6	5.66667	5.33333	5.33333	5.33333	6	5.33333	6	4	3.66667	6.66667	5	6.33333	6	4.33333	6.33333	2	6	5	6.33333	5.33333	4.33333	6	4.66667	6.33333	3	5.33333	4.66667	4.66667	5	5.33333	5	5.33333	2.66667	4.66667	4
852.268	5.33333	7.66667	5.66667	3.33333	5	6	3.66667	4	3.33333	4	3.33333	4	3.66667	5	4.66667	3.66667	3.66667	4.33333	4.33333	3.66667	4.33333	3	1.66667	4.33333	2.66667	3.66667	4.66667	3.33333	4.33333	2.33333	4	2.66667	4.33333	3.66667	2.33333	4.33333	3.66667	4	1.33333	3	3	2.66667	2	2.66667	2.33333	5	2.66667	3.33333	0.33333
853.005	7	8	7	5.33333	7	6.33333	2.66667	5	6	3.66667	4.66667	6	5	5	5.33333	5	3.33333	3.33333	4.66667	4.66667	5.33333	3.33333	3.33333	5.66667	3.66667	4.33333	5.33333	6.66667	5	4	3.66667	2.33333	4	5	2.33333	4.66667	3	3.66667	4	3.33333	3	3.66667	2.66667	3	1.66667	3	3.33333	2.33333	0
853.743	6	7.33333	6.66667	6.66667	6.33333	4.66667	3.33333	4.33333	6.66667	3.66667	4.66667	6	3	4.66667	5	6.66667	3	3.66667	4	5.66667	4.33333	3.33333	4.33333	4	3	5	5	5.66667	5	4.33333	3.66667	4	3.33333	5.33333	2	5	4.33333	2.33333	3	3.66667	2	3.33333	2.33333	3	2	2.66667	4.66667	1.33333	1.33333
854.48	7	6.66667	8	8	6	5.66667	4.66667	4.66667	8.66667	4	6	7.33333	6	5.66667	6.66667	7.33333	4	4.33333	4.33333	6	6	4.66667	7.66667	5.33333	4	6	4.66667	5.33333	6.66667	4.33333	4.66667	4	4.33333	5	5	4.66667	6	4.33333	5.33333	6	3.33333	4	5	4.66667	3	4.33333	4.66667	2.33333	2.66667
855.218	5	4.66667	7.33333	8	5	5.33333	5.33333	3.66667	7.33333	3.66667	5.66667	5.66667	4	3.66667	5.33333	3.66667	4	4.33333	3	5.33333	4.66667	5	7	3.33333	3.66667	4	3.66667	2.66667	5	4.33333	3.66667	3.33333	4	3.66667	3.66667	3.33333	5	4.33333	4.33333	5.33333	1.33333	3.66667	5.33333	3.66667	3	4.33333	4.66667	2.66667	3
855.955	4.33333	5.33333	6	8	5.33333	7	5	2.66667	6	3	5.33333	5	3.66667	1.33333	5	1.66667	5.33333	3	4	4.33333	3.33333	4.33333	6	2.66667	3	3.33333	1.66667	3	4.33333	4	3.66667	2.66667	3.66667	2.66667	5	1.66667	4	4.33333	4.33333	3.33333	1	2.66667	4	3	4.33333	4	3.33333	2.33333	1
856.692	2.66667	2.66667	3.66667	7	5.33333	5.33333	4	3	3.66667	0.33333	2	3.66667	1	1.66667	4	0.66667	5	1.33333	3.33333	2.33333	2.66667	3	3.33333	0	1.33333	1	1	1.66667	2	3.66667	1	3	2.66667	1.66667	1	1	1.66667	2.33333	1	1.33333	-1	0	2	2	3.33333	1.33333	0.66667	0.66667	1.33333
857.43	4.33333	3.66667	3.66667	6.33333	5.66667	5.66667	5	3.33333	3	1.66667	2.33333	4.66667	2.66667	3	5	3.66667	5.33333	2.66667	3.33333	2.33333	2.33333	2	3.33333	1	0.66667	2	1.33333	4.33333	2.66667	3.66667	4	4.33333	2.66667	2	2.66667	3.33333	1	1.33333	0.33333	1.33333	0	-0.33333	1	2	3.66667	1.66667	1.33333	2	2
858.167	5.33333	3.66667	4.66667	4.33333	5.66667	5.33333	4	4.33333	3.33333	1.66667	3	6	3.33333	6.66667	5.66667	4.33333	5.33333	4.33333	2	3	2.66667	2.33333	4.66667	1.66667	1.66667	2.66667	3	5.66667	2	3.66667	4	4.66667	2.66667	2.33333	2.33333	3.33333	1.33333	1	0.66667	2	1.66667	0.33333	2.66667	1.33333	3.66667	1	2	3.66667	4
858.904	5.33333	6	6.33333	4.33333	5	6.33333	4.66667	3.66667	3	4	5.33333	7	3.33333	6	5	5.66667	5	5	1.33333	4.33333	3	3	5.33333	2.33333	2.66667	3.33333	5.66667	6.66667	3	2.66667	5	5.66667	1.66667	1.66667	3.66667	4	2.33333	2	2	2	2.33333	2.33333	2.66667	1.66667	3.33333	2.33333	4	4.66667	3.33333
859.641	4.33333	5.66667	4.66667	3.66667	3.66667	4	3	1.33333	2.66667	1.66667	5	4	3	4.66667	3.66667	3.66667	3.66667	2.66667	0	3	2.33333	1.33333	3.66667	1.33333	2	1.66667	5	3.33333	1	1	3.66667	2.66667	-1	-0.33333	1.33333	1	2.66667	3	1.33333	0.33333	1.33333	2	2.33333	0.66667	1.33333	1.66667	1	1.66667	1.33333
860.378	2.66667	5	3.66667	2	3.33333	2	3.66667	1.33333	0.66667	1.66667	4.33333	2.33333	1.66667	1	1.33333	1	2.33333	2	-0.66667	1.33333	2	0	1.33333	0	0	0	3	2.33333	1	0.33333	3.33333	0.66667	-2	-2.33333	0	1.33333	1	2.66667	0.66667	0.33333	0	1	1.33333	1	-0.33333	0	0.33333	0.33333	-1.33333
861.115	1.66667	3.66667	3.33333	2	2	1	4.33333	2.33333	1.33333	1.66667	4.33333	1.33333	3	1.33333	2	2.33333	1.66667	2	0.66667	1.33333	1	-0.33333	0.66667	0	-1.33333	2	0.33333	1	0.66667	1.33333	3.33333	-1	-0.33333	0	0.33333	0.33333	0	2.66667	0.66667	-0.66667	0.33333	1	1	0.66667	0.66667	-0.33333	-0.66667	0.66667	-1
861.851	3	3	4	3	1.66667	2.33333	6	5	3.66667	3	4.33333	4.66667	4	1.66667	2.66667	3.66667	1.66667	1.66667	2.33333	3.33333	0.66667	1.66667	1.33333	1.66667	-0.33333	1.66667	1.33333	2.66667	2.33333	4.33333	2.33333	1.33333	2.66667	1	2.33333	1.66667	1	2.66667	0.33333	0.33333	3	2.33333	2	2.33333	3.33333	1	3	3	1.66667
862.588	4	2.33333	2.33333	4.66667	0.66667	4	5	4.33333	3.66667	2.66667	3.33333	4.33333	3.33333	2.66667	2.66667	4	2.33333	1.33333	1.66667	3	1.33333	0	0	2	1.33333	2.33333	1.33333	-0.33333	2	2.66667	2	1	1.66667	1.66667	2	0.33333	0.33333	2.33333	0.33333	-1	2	1.33333	1.33333	1.66667	2.33333	2	2.33333	1.66667	1.66667
863.325	5	5	2.33333	4	1.66667	4.33333	5	3.66667	3.66667	2.66667	2.66667	5	3.33333	2.66667	2.33333	2.33333	3.66667	2	1.66667	4.33333	2.33333	2	1.33333	5.33333	4.33333	2.33333	2.66667	1.33333	2.33333	1.66667	2	2.33333	2	0	3.66667	1.66667	2	2	1.33333	1.33333	2.66667	1.66667	3	3	2.66667	2.33333	2.66667	0.33333	0.33333
864.061	4.66667	6.33333	3.66667	4.33333	3.66667	6.33333	4.66667	3	2.66667	5	3.33333	4.33333	3.66667	4	3.33333	2.33333	4.66667	3	2.66667	3.33333	4	3.33333	3.33333	4.66667	5.33333	4	2.66667	3	3	1	3.33333	3	1.33333	-0.33333	5	2	2.33333	4.66667	3.66667	2.33333	0.66667	1.66667	3.66667	3.66667	0.66667	2.66667	2.33333	0	1
864.798	4.66667	5.33333	4.66667	3.66667	4.66667	5.33333	5	2.66667	4.66667	5	4.66667	3	5.66667	4.33333	4.33333	4	4.66667	2.33333	3.33333	5	4	5.66667	4.66667	4	4	4	3	4.33333	3	2	2	4	1	0.33333	6	2	3.66667	4	3.33333	3.33333	0.66667	2.66667	2.66667	3.33333	1.66667	2.66667	4.66667	0.66667	0.66667
865.534	4.66667	2	3.66667	2.66667	3	4.33333	3.33333	2	4	3.33333	4.33333	1	3.33333	1.33333	3	3	2	1.33333	1.66667	1.66667	1.33333	2.66667	3.66667	-0.66667	1.66667	2.66667	2	1.33333	1.33333	2.33333	0	2.66667	-1.33333	-1	2.66667	-0.66667	1.66667	2.33333	2	2	-1.33333	1	0	-0.33333	0.66667	0.33333	3	0.66667	1.66667
866.27	4.33333	2.33333	2.33333	3	2.33333	2	3.66667	2.33333	1.66667	2.33333	3	0	2.33333	0	2.66667	2	1.66667	1	1.33333	1.66667	0.66667	2.33333	2	-1	0	1.33333	2.33333	0.66667	1.33333	0.66667	-1	2	-0.66667	1	2	1	1.66667	0.33333	1	2	0	-1	0	-1	2	-0.33333	2.33333	0.33333	-0.33333
867.006	5.33333	4	3.33333	4.33333	2	3.33333	4.33333	3	2.33333	3	2	1.33333	3.66667	0.66667	2.66667	3	1.33333	2.33333	2	-0.33333	0	2.33333	2.66667	0.66667	1.66667	1.33333	2	1.66667	1.66667	1.66667	1.66667	1.66667	1.66667	2	1.66667	2.66667	2	1	3.33333	1.66667	2	-2	1.66667	0	2.66667	1	0.66667	1	0.66667
867.743	6	6.33333	4.66667	6.33333	5.66667	6	5.66667	5.66667	4.33333	6	3.66667	3.66667	6.33333	4	5.66667	3.66667	4.66667	3	5	2.66667	2	5	4.66667	4.33333	3.33333	3	5.33333	4	3.33333	3	5.66667	3	3.66667	5.33333	4.66667	5.66667	3.66667	4.66667	6.66667	3	4.66667	0.33333	4.66667	4.66667	3.66667	4	3.33333	3	2.33333
868.479	6	5	5.33333	4.66667	4.33333	5.66667	4.66667	3.33333	6	5.66667	3	3	4.66667	4	4.66667	3.66667	3	3	3.66667	2.33333	1.33333	2.66667	4	3.66667	3	3.66667	4	2.66667	3	3	6	3	2.66667	2.33333	3.33333	3	3.33333	2.33333	6	1.66667	2.66667	1	2.66667	4.33333	2.66667	2.66667	2	2.33333	2
869.215	5.66667	6	5.33333	5.33333	4.66667	5	5	4.33333	6.33333	6.33333	3	3.33333	2.33333	3.66667	5	2.66667	4	1.66667	4.66667	4.33333	3.33333	3.33333	4	4	3	5.33333	4.66667	3	5	2.66667	6.33333	4.33333	3.33333	2.33333	5.33333	1	2	2.66667	5	4.33333	2.66667	3	3.33333	4.33333	2	3	2.33333	2.66667	3
869.951	6.66667	4.66667	4.66667	5	2	3.66667	3.66667	2.66667	5.33333	5	1	2.33333	1	3.33333	3.33333	2	1.33333	1	3.66667	3	3.66667	2	1.66667	3.33333	1.66667	3	2.33333	2.33333	4	2.33333	3	4.33333	4	0.33333	3	0.66667	0	0.33333	2.33333	3.66667	1.66667	2	1.33333	2.66667	1	1.33333	2	2.66667	3
870.686	4.33333	3.33333	2.33333	3.66667	1	3.66667	3.33333	4	3.33333	4.33333	2	1.66667	2.33333	4	3.66667	1.66667	1.33333	1.33333	3.33333	2.66667	3.66667	2.33333	2	3.33333	0.66667	3	2.33333	2.33333	3	1.33333	2.33333	2.66667	3	0.33333	2	1	-1	1.66667	1.33333	3.33333	2.33333	1	0.66667	1.66667	0.66667	0.66667	1	2	3.33333
871.422	2.33333	1	2	1.33333	0.33333	1.66667	1	1.33333	1.33333	2.66667	0	0	1.33333	2.33333	0.66667	0.66667	-0.33333	1.33333	1	1	1	-1	2	1	-1.66667	0.66667	1	0	-0.33333	0.33333	-0.33333	1	0	-1.66667	-2	1.33333	-1.33333	1	-1.33333	2	0.33333	-0.66667	-2	0.66667	-1	-0.66667	-0.66667	1	1.33333
872.158	0.66667	0.33333	2.66667	1	1.66667	1.33333	2	0.66667	0	2	0.33333	0.66667	1	1	0.33333	0.66667	1.33333	0.66667	-0.33333	0.33333	-0.33333	-1.66667	1.33333	-1.66667	-1.33333	1.33333	1.33333	0	0	0.33333	0.66667	-0.33333	-0.66667	-1.66667	-0.66667	0.66667	0.33333	1.33333	-1.33333	-0.33333	-0.33333	-0.66667	-2.33333	-0.33333	-0.66667	0.33333	-1.33333	-0.33333	-0.66667
872.893	1	-0.66667	2	1.66667	0.66667	0.66667	-0.33333	0	0.33333	0.66667	-0.66667	-0.33333	-1	-2.33333	-0.66667	-0.66667	1	-2	-0.33333	-2.33333	-2	-3.33333	-0.66667	-3	-1.66667	-0.66667	-1	-1.66667	-2.66667	-1	-1.66667	-1	-1.66667	-2.66667	-1.66667	-1.66667	-1.66667	-2.33333	-2	-2	-2.66667	-1	-3	-1.33333	-2.66667	-0.66667	-1.33333	-2	-3
873.629	2.33333	1	2.33333	3	1	2.33333	2	1.66667	1	1	2.33333	0	1.33333	-0.66667	2	-0.66667	2	-1.66667	2.33333	-2	-0.66667	-0.33333	-1	-2.33333	2.33333	-0.33333	0	1.33333	-1.66667	-0.66667	-0.66667	0	0	-1.66667	0.33333	0	0.66667	-1.66667	-0.33333	-2.66667	-1.66667	0.66667	-1.33333	0	-1.33333	-0.66667	-0.33333	-0.66667	-1.33333
874.364	3.33333	2.33333	2.66667	4	2	2.33333	2.33333	1.66667	3.33333	0.66667	2.33333	1.66667	2.66667	1	2.66667	0	1.66667	0.66667	3	-1	0.33333	0	0.33333	0	3.33333	0	-1.33333	2.33333	-1.33333	-2	0.66667	0.33333	0.33333	-0.66667	1.33333	0.33333	0	-1	-0.66667	-0.66667	-1.33333	1.66667	-0.33333	0	0	-1.66667	0	-1	0.66667
875.1	4.33333	4.66667	5.66667	5	6	4	5.66667	3.33333	3.33333	2	4.33333	4.33333	2.66667	3.66667	2.66667	1.66667	4.66667	3	4.33333	1.66667	2.33333	4.33333	2.66667	1	5.33333	2	1.66667	4.33333	1.66667	1	3.33333	1.33333	3	2.33333	3.33333	2.33333	2.66667	3.66667	1.66667	1.66667	1.33333	3.66667	2	1	3	-0.33333	1.33333	1	4
875.835	3.33333	2.33333	3.66667	3	5.66667	3	4	2	3	1.33333	1.66667	4	1	1.66667	1.66667	1.66667	4	2.33333	2.66667	1	0.66667	3	1.33333	1	0.66667	2.33333	1	2	0.66667	0.66667	2	0.33333	2.66667	2	3	1	1.33333	4.33333	1	0.66667	1	2	1.33333	-0.66667	4	-0.66667	0.66667	-1.33333	2.66667
876.57	2	0	2	-0.33333	2.33333	1.66667	1.66667	1	1	1.66667	0.66667	1	-1	-0.66667	-0.33333	1.66667	3	0.33333	1.33333	-0.66667	1	1.66667	-0.33333	0	-0.33333	1	1	0.33333	-0.33333	1.66667	-0.66667	0.33333	1	1	0	-0.33333	0.33333	2	1.33333	0	-0.33333	-0.33333	0.33333	-1	2.66667	-2.66667	-1	-2.66667	1.33333
877.305	1	-1	0.33333	-2.33333	0	-0.66667	-1	-1.33333	1	0.33333	0	-0.66667	-0.33333	-1	1.33333	0.66667	1.33333	-0.66667	-0.33333	-1.66667	-1.33333	0	-1.33333	-0.66667	-1.66667	1	-2	-1	-1.66667	0	-1	0.66667	-1	-1	-0.33333	-1	-1	-1	0	-1.33333	-1	-1.33333	-0.33333	-1.33333	2	-2.66667	-1.66667	-3.33333	-0.66667
878.04	1.66667	-0.66667	1	-1	1.33333	0.66667	0	0.33333	0.66667	1.66667	1.66667	0.33333	0.33333	0.33333	2.33333	0.66667	2.33333	1	0.66667	0	0	1.33333	0.33333	0.33333	1.66667	1.33333	-1.33333	1.66667	-0.33333	0	0.33333	2	-1	-1.66667	-0.66667	0	-0.33333	-2.33333	1	-0.33333	0	-0.33333	0.33333	0.66667	2.33333	-3	-0.66667	-1.33333	1.33333
878.775	1.66667	1	1	0.33333	1.33333	2	0.66667	2	0.33333	2	2.33333	1.33333	1.33333	1.66667	4.33333	0.33333	2	1	1.33333	0	-1	2.33333	1.33333	-0.66667	2.33333	1.66667	-0.33333	2.33333	0	-1	1.66667	2	-0.33333	-1.33333	-0.33333	1	-0.66667	-0.66667	0.33333	0.33333	1.33333	0	1	0	2.66667	-2	1	-0.33333	0.33333
879.51	2.66667	2	2.66667	1	1.66667	3	2.33333	3.33333	0.66667	1.66667	1.66667	3	0.66667	2.66667	2.66667	0.33333	1.33333	2	2	1.33333	0	2	1	1.33333	3.33333	1.33333	2	4.33333	0	0.33333	2	2	1.33333	0	-0.33333	1.66667	-0.66667	0	0.33333	1	0.33333	0.33333	0	2	2.66667	-1	1.33333	0	0.66667
880.245	2	2.33333	2.33333	-0.33333	0.33333	1.66667	2	1.33333	0	1	1.66667	1.66667	1	1.66667	2.66667	1	-0.33333	1	1	0.33333	-0.33333	0.66667	0	0.33333	0.66667	0	2	3	-0.66667	0.33333	1.33333	0.66667	0	1	0.33333	0.66667	-1.66667	0	0.66667	1.33333	-1.66667	-0.33333	0	0	1.33333	0.33333	0.33333	-2.33333	-1
880.98	4	4.66667	3	1.33333	2.66667	3.33333	3	3.33333	0.66667	2.66667	2.66667	1.33333	3	4	3	1	1.33333	1.66667	1.66667	3.33333	0.66667	1.66667	2	3.66667	1.66667	1.33333	1.66667	4.33333	1	2	3	1.66667	1.66667	1.33333	2.66667	1.33333	1	0.66667	2.66667	1.33333	0	1	1.66667	2.66667	3.33333	3.33333	1	-0.33333	1.66667
881.714	4.33333	3.66667	0.66667	2	1.33333	2.33333	3	4	1.66667	3	1.66667	0.33333	3.33333	4.33333	3	2.66667	3	2	1.33333	2.33333	1.33333	1.66667	3	2.33333	1	1.66667	1.33333	2.66667	1.66667	1	3.33333	2.66667	1.33333	0.33333	3.33333	2.66667	1.66667	2.66667	3.33333	2.33333	1	0.66667	3	0	2	2.33333	2	0	1
882.449	5.66667	4.66667	1	3.66667	2.33333	3.33333	3.33333	4.66667	2	3.33333	0.66667	1.66667	2.66667	5.66667	1	2	4	2	1.33333	3.33333	2	1.66667	3.33333	2	2.66667	3.33333	1.66667	3.66667	3	2.33333	4	3.66667	3	0.66667	3.33333	5	2.66667	3.66667	4	2	3	2.33333	3.66667	1	1.66667	2	3.33333	1.66667	2
883.183	1.66667	0.33333	-0.33333	2	0.33333	1	2.33333	1.33333	1	0.66667	-0.33333	1.33333	0.33333	2.66667	-1.33333	2.33333	1.66667	1	0.66667	0.66667	0.33333	-0.33333	0.66667	-0.66667	-0.66667	2	1.33333	1	1.33333	1	2	2.33333	1.66667	-0.66667	1	3.66667	0.66667	2.33333	1.66667	0	0.66667	1	0.33333	-0.66667	-2.66667	0	1	-0.33333	0
[truncated: 210 more rows]
[truncated: 379 more columns]

## Sheet: Figure 2c-BPC&BPB
Time (s) Wavelength (nm)	0	0.01	0.02	0.03	0.04	0.05	0.06	0.07	0.08	0.09	0.1	0.11	0.12	0.13	0.14	0.15	0.16	0.17	0.18	0.19	0.2	0.21	0.22	0.23	0.24	0.25	0.26	0.27	0.28	0.29	0.3	0.31	0.32	0.33	0.34	0.35	0.36	0.37	0.38	0.39	0.4	0.41	0.42	0.43	0.44	0.45	0.46	0.47	0.48
[truncated: 935 more rows]
[truncated: 385 more columns]

[truncated: 10 more sheets: Figure 2c-BCPC&BCPB, Figure 2d, Figure 3b, Figure 3d, Figure 4b, Figure 4c, Figure 4d, Figure 4e, Figure 4f, Figure 4g]
